# Supplementary material for: Chinese Migrant Adolescents’ Perceived Discrimination and Psychological Well-Being: The Moderating Roles of Group Identity and the Type of School
Source: PLoS One. 2016 Jan 5;11(1):e0146559. doi: 10.1371/journal.pone.0146559 (PMC4701425; doi:10.1371/journal.pone.0146559)
Supplement: S1 Dataset — (XLS) [file pone.0146559.s001.xls]

## Sheet: S1_dataset
age	gender	school tpye	Length of residence in city	father's education level	mother's education level	SE1	SE2	SE3	SE4	SE5	SE6	SE7	SE8	SE9	SE10	LS1	LS2	LS3	LS4	LS5	LS6	LS7	GIAB1	GIAB2	GIAB3	GIAB4	GIAB5	GIAB6	GIAB7	CSE1	CSE2	CSE3	CSE4	CSE5	CSE6	CSE7	CSE8	PD1	PD2	PD3	PD4	PD5	PD6	PD7	PD8	PD9	PD10	PD11	PD12
	0	0	11	2	1	3	3	4	2	2	2	2	5	3	5	4	1	1	2	3	2	3	6	5	4	5	4	5	5	5	4	3	4	6	6	3	4	1	2	2	2	3	4	4	1	4	1	3	5
9.58667	0	1		1	1	4	3	2	4	3	3	2	4	1	1	1	1	1	1	1	1	1	6	5	5	6	2	4	1	4	5	3	3	6	3	4	3	3	5	3	2	3	3	3	2	3	2	5	2
9.83667	0	1	1	2	1	3	2	5	4	2	3	4	5	5	4	2	4	2	4	2	3	1	5	6	3	5	6	5	6	5	6	5	6	6	6	6	5	1	3	3	4	1	4	1	4	3	2	4	2
9.83667	0	1	2	3	3	4	2	3	3	2	5	5	5	3	3	5	3	1	1	4	3	3	6	5	6	5	3	6	6	4	6	2	6	4	6	3	6	4	3	3	3	2	1	3	1	5	1	5	5
9.92	0	1		2	1	3	4	4	4	3	4	4	5	1	4	2	1	1	1	1	2	1	3	4	3	3	4	3	4	3	3	3	5	3	4	4	4	2	3	2	2	1	3	1	3	3	2	5	2
10.42	0	1		1	1	2	1	5	4	3	2	3	2	5	3	3	2	4	4	4	4	2	3	3	3	3	4	3	3	4	5	3	3	3	4	6	5	5	5	3	2	1	1	1	2	3	2	5	3
10.42	0	1	4	1	1	4	4	4	4	3	4	4	5	4	4	4	2	2	4	4	2	2	4	6	4	4	5	4	5	5	4	4	4	5	5	5	4	3	4	3	2	4	3	3	2	3	2	2	2
10.42	0	1	1	2	2	2	2	1	2	2	2	2	4	2	3	4	2	1	1	4	2	3	4	6	5	6	6	3	6	3	6	1	6	6	6	6	6	5	5	4	2	3	4	4	1	4	2	2	4
10.42	0	0	10	1	1	5	4	5	3	2	5	4	5	4	5	3	5	5	1	4	2	2	6	2	6	6	2	1	5	6	3	2	5	4	6	6	5	1	1	3	1	2	3	3	1	3	1	4	1
10.5033	0	1	8	1	1	3	3	4	3	3	2	3	3	2	4	4	3	3	4	4	3	2	5	6	4	5	5	6	6	3	3	5	5	4	3	3	6	4	2	2	2	3	4	4	3	5	1	2	2
10.5033	0	0	8	1	1	5	5	5	4	4	4	5	5	5	5	4	3	1	2	2	4	2	6	5	6	6	4	6	6	6	6	5	6	6	6	1	4	5	5	4	4	3	4	4	2	1	5	5	4
10.5867	0	1	9	1	1	3	4	4	4	3	3	5	5	5	5	5	5	3	3	5	3	3	1	6	6	1	6	6	6	6	6	6	1	2	6	6	6	3	2	4	5	3	4	5	3	3	1	3	3
10.5867	0	1	2	1	1	2	3	3	5	4	3	4	5	2	4	5	3	2	1	4	3	2	6	6	5	4	2	6	6	5	6	2	6	3	1	6	2	3	5	3	2	3	5	3	4	4	1	2	3
10.67	0	1	7	1	1	3	4	5	5	4	5	4	5	5	5	4	5	1	2	5	1	2	6	6	6	1	6	6	5	6	6	4	4	6	6	6	6	1	1	1	1	1	1	1	1	2	1	1	1
10.67	0	0	10	1	1	4	2	3	2	3	3	2	5	3	3	3	3	1	1	3	2	1	5	3	2	5	5	6	5	5	5	2	5	5	5	2	2	3	2	2	2	2	2	2	1	2	2	4	4
10.67	0	1	6	2	3	3	4	5	3	3	2	2	4	5	5	4	3	3	3	3	4	3	3	6	2	2	3	5	6	4	6	4	5	1	6	5	6	1	3	2	3	2	1	2	3	3	2	4	2
10.7533	0	0	10	2	1	4	4	5	5	2	5	4	5	5	5	4	2	1	4	1	4	1	6	5	5	5	4	4	5	5	5	5	1	6	6	6	1	2	1	1	1	4	3	3	1	3	3	5	3
10.7533	0	0		1	1	4	4	5	5	4	4	4	5	4	5	4	4	3	3	5	2	3	5	3	2	5	4	6	5	5	5	3	4	3	6	5	5	1	3	1	1	1	3	2	1	3	1	3	1
10.7533	0	1	9	1	1	4	3	3	4	3	4	2	4	3	3	4	2	3	4	5	3	2	4	6	4	4	5	4	5	4	4	5	6	4	6	6	5	4	3	2	1	2	4	2	2	3	2	4	2
10.7533	0	0	5	2	1	5	4	5	5	1	5	5	5	5	3	5	3	4	4	5	5	4	4	6	3	3	5	6	6	6	6	4	6	6	6	6	5	1	1	1	1	1	4	1	2	2	1	4	4
10.7533	0	1	3	2	2	5	3	5	5	5	3	5	5	5	5	5	1	3	5	5	4	3	6	6	3	5	5	3	6	5	6	6	6	6	6	6	6	3	5	1	1	1	1	2	1	3	1	5	1
10.7533	0	0	6	2	2	5	5	5	5	5	5	5	5	5	5	5	5	5	5	5	5	5	1	6	6	1	6	6	6	6	6	6	6	6	6	6	6	1	1	1	1	1	1	1	1	1	1	1	1
10.8367	0	0		1	1	3	4	4	3	2	4	4	4	4	5	5	4	4	5	5	4	5	4	6	5	6	4	6	6	5	6	6		6	3	6	6	2	4	4	4	1	1	1	1	2	1	4	1
10.8367	0	0	6	2	2	4	4	3	4	2	5	4	5	4	4	4	3	2	1	4	3	3	6	4	4	6	3	3	3	5	4	2	3	5	5	5	3	1	2	3	2	1	3	2	2	3	2	1	3
10.8367	0	0	10	2	1	5	5	5	4	4	5	5	5	5	5	4	4	1	4	4	4	2	6	5	6	5	5	6	6	6	6	6	6	6	6	6	6	1	1	1	1	1	1	1	1	2	1	4	1
10.8367	0	0	6	1	1	3	2	4	5	2	4	5	5	4	5	3	2	2	3	2	4	3	4	6	4	4	4	6	6	4	6	3	6	6	6	5	6	2	2	2	2	1	2	2	1	4	1	3	4
10.8367	0	1	3	1	1	1	3	3	2	1	5	1	5	1	1	4	5	1	2	3	5	5	6	6	6	6	5	1	1	6	1	3	1	6	3	3	1	5	5	5	5	5	3	3	5	5	4	1	5
10.92	0	0	9	1	2	4	3	4	3	1	5	4	5	4	5	4	4	1	1	4	2	2	5	3	1	3	3	5	3	3	6	5	3	3	6	6	5	4	1	1	1	2	1	1	1	3	1	2	1
10.92	0	0	8	1	1	4	4	5	5	1	5	5	5	4	5	5	5	1	3	5	2	2	4	6	1	4	2	6	6	5	6	6	6	6	6	6	5	5	2	1	1	4	3	2	1	2	1	4	1
11.0033	0	0	6	1	1	3	3	3	4	4	4	4	3	3	2	4	3	2	3	4	3	2	5	2	1	3	5	3	6	4	4	3	2	5	5	3	5	3	3	4	2	3	4	3	2	2	3	2	2
11.0033	0	1	8	1	1	3	4	2	5	2	4	4	5	4	4	4	3	3	2	5	4	4	3	4	4	3	4	4	3	4	4	5	4	3	5	4	5	2	3	2	2	3	3	2	1	3	1	2	1
11.0033	0	0	6	1	1	5	4	5	5	5	5	5	5	5	5	5	1	2	5	5	4	5	5	6	6	6	3	6	4	6	6	2	4	6	6	5	4	1	2	1	1	1	1	1	1	3	1	5	1
11.0033	0	0	8	1	1	2	4	5	4	4	4	4	2	5	5	4	2	1	4	2	4	2	4	1	4	1	1	4	5	6	5	5	3	5	6	6	4	3	3	1	1	1	1	2	3	2	1	1	1
11.0033	0	0		3	2	5	4	5	4	4	5	4	5	5	5	5	4	1	4	4	2	4	6	5	5	6	3	4	3	6	5	5	5	6	6	6	6	1	1	1	1	1	4	1	1	2	1	5	1
11.0033	0	0	9	2	1	4	4	5	4	5	4	5	5	5	5	5	5	4	5	4	5	3	3	6	4	2	4	5	6	4	5	6	6	6	6	6	6	1	2	1	1	1	1	1	1	2	1	3	2
11.0033	0	0	3	1	1	5	4	5	5	4	4	5	5	5	5	5	5	2	4	5	4	3	1	6	6	1	6	5	6	6	5	5	6	6	6	6	6	2	3	1	3	2	1	3	1	3	2	1	2
11.0033	0	0	9	2	1	5	3	5	5	3	4	5	5	5	5	5	4	1	1	4	5	5	6	6	6	6	6	6	6	6	1	1	6	6	6	6	6	1	5	4	3	4	1	4	3	2	5	4	3
11.0867	0	0	11	1	1	4	4	5	5	2	4	5	5	5	5	5	3	5	5	4	4	4	4	5	5	4	5	5	5	6	6	6	5	6	6	6	6	1	3	1	1	2	1	1	1	3	1	3	1
11.0867	0	0	7	1	1	5	4	5	5	1	5	5	5	3	5	5	5	5	5	5	4	5	6	6	6	6	5	6	6	6	6	6	6	6	6	6	6	4	1	3	1	1	5	1	1	1	1	5	3
11.0867	0	0	10.25	2	2	2	4	5	4	5	5	5	5	4	5	1	5	1	1	5	2	4	3	6	5	2	6	6	6	6	6	6	6	6	6	6	6	2	1	3	1	2	1	2	1	3	1	2	4
11.0867	0	1	3	1	1	3	4	5	4	4	5	4	4	5	5	5	4	3	2	4	3	2	5	6	3	3	3	5	4	4	6	5	4	6	6	6	4	3	2	1	1	3	3	2	2	1	2	4	4
11.0867	0	1		2	1	5	4	4	5	3	4	5	5	4	4	5	3	1	4	5	4	3	6	6	6	5	6	6	6	6	6	6	6	6	6	6	6	3	2	4	4	1	4	1	5	2	5	5	4
11.17	0	0	3	1	2	2	3	3	3	3	3	3	4	3	3	4	2	2	3	5	3	3	4	5	3	3	1	4	5	3	5	3	5	4	5	5	3	2	3	3	2	3	3	3	2	3	3	2	3
11.17	0	0	5	2	2	5	4	5	5	4	4	5	4	4	5	5	4	1	5	5	4	5	6	6	6	4	2	5	4	5	6	5	6	1	6	1	3	3	4	3	1	1	2	1	4	2	1	1	1
11.17	0	0	1	3	1	3	3	4	3	2	3	3	3	4	4	3	3	2	2	3	2	2	4	4	5	5	5	6	6	4	6	3	6	6	6	4	6	3	2	2	1	2	3	2	3	4	1	4	3
11.17	0	1	2	1	1	3	4	3	4	3	3	4	5	1	4	2	4	1	1	2	1	1	5	6	4	6	4	6	3	3	4	6	4	6	5	3	3	4	5	3	5	5	4	3	3	5	3	1	4
11.17	0	1	2	1	3	4	4	4	4	5	4	4	4	5	4	4	4	4	4	4	5	4	4	6	6	4	6	5	4	6	6	6	6	6	6	2	6	2	5	2	1	1	1	1	1	1	1	5	1
11.2533	0	1	4	1	1	3	3	3	2	3	2	1	4	5	5	4	3	2	3	3	3	2	4	4	1	1	3	1	3	2	6	6	4	1	6	6	1	3	1	1	1	1	2	5	1	4	1	5	2
11.2533	0	1	2	1	1	4	5	5	5	1	4	5	5	5	5	1	4	5	2	5	3	4	5	6	4	5	6	6	6	6	4	4	6	6	1	5	2	2	1	3	3	1	3	1	1	1	3	1	1
11.2533	0	1	2	1	1	3	1	4	4	1	5	3	2	5	5	4	3	2	3	3	3	2	1	6	5	2	6	6	6	3	6	3	4	6	5	5	3	1	3	1	1	1	1	1	1	3	1	3	2
11.2533	0	0	10	1	1	4	3	5	4	2	4	3	4	5	5	4	4	4	4	5	4	3	1	6	5	1	4	4	5	4	6	4	5	6	6	6	5	1	1	1	1	1	1	1	1	3	1	1	1
11.2533	0	0	10	2	2	5	3	5	5	3	3	3	4	3	5	5	4	4	5	5	4	3	6	6	6	6	6	6	6	6	6	6	6	6	6	6	6	5	1	2	1	5	5	1	1	5	1	5	5
11.3367	0	0		3	3	4	4	5	5	4	5	1	4	5	5	5	5	1	1	5	5	4	1	6	6	6	6	6	6	4	6	5	6	6	6	6	6	1	5	5	4	2	5	1	1	2	5	4	4
11.3367	0	0	11	1	1	4	4	4	5	1	4	5	2	5	5	5	5	5	4	5	3	2	6	5	1	5	3	5	6	6	6	1	6	6	6	6	5	1	1	1	1	1	1	2	1	2	1	1	1
11.3367	0	0	5	3	2	4	3	4	5	1	5	5	5	4	4	1	1	1	2	1	1	1	6	6	6	6	6	6	6	5	6	6	6	6	6	6	6	1	5	5	3	1	5	1	1	3	3	5	5
11.3367	0	1	4	2	1	4	5	3	4	4	4	5	4	1	3	5	1	3	2	5	4	3	1	6	2	6	3	6	6	6	6	4	6	6	2	3	6	4	5	3	1	1	1	1	3	3	4	5	5
11.42	0	1	4	1	1	4	3	3	5	3	3	4	3	3	3	4	3	3	3	5	2	2	2	6	6	4	3	5	6	6	1	3	6	3	6	6	5	2	2	2	2	4	2	2	1	3	3	3	4
11.42	0	1	5	1	1	3	3	3	2	4	3	5	2	4	4	5	5	5	1	5	3	3	6	6	5	5	6	5	6	4	6	4	6	6	4	5	4	2	3	3	1	2	1	3	1	3	1	3	2
11.42	0	0	4	1	1	5	4	5	5	2	4	5	5	5	3	5	1	2	3	5	2	4	3	6	6	1	6	6	6	5	6	6	6	5	6	6	5	1	1	2	1	1	1	1	1	2	1	5	1
11.5033	0	1	8	1	1	2	2	5	3	4	5	5	5	4	5	5	4	2	5	4	4	2	6	6	5	5	1	6	5	4	2	6	6	6	6	6	5	2	4	1	1	1	1	1	1	3	1	1	4
11.5033	0	1		1	1	1	3	4	5	1	4	2	5	5	5	3	2	1	5	4	1	3	6	4	6	1	2	4	1	6	6	6	6	6	5	4	6	1	3	1	1	2	2	2	1	1	1	1	3
11.5867	0	1	7	1	1	1	2	3	4	3	3	3	4	3	3	4	3	3	4	4	3	2	2	5	2	5	3	5	5	4	3	3	3	5	3	5	2	2	3	3	3	2	3	2	4	4	3	1	3
11.5867	0	1	1	1	1	4	3	2	5	2	3	4	5	3	4	4	1	1	2	3	4	2	2	4	4	4	4	3	4	4	4	3	4	3	4	3	3	3	2	4	3	3	3	3	4	3	2	3	3
11.5867	0	1	6	2	1	4	4	3	4	3	4	5	5	2	4	4	2	1	1	3	3	2	6	6	3	2	5	4	6	4	3	1	5	2	4	6	6	1	5	2	1	1	1	1	1	1	1	4	1
11.5867	0	1	5	1	1	5	1	1	4	3	1	3	5	5	5	1	1	1	5	1	1	1	1	6	4	1	1	2	6	6	6	4	5	4	6	6	3	2	3	2	1	4	3	2	5	2	3	2	1
11.5867	0	0	4	1	1	5	3	5	5	3	1	2	5	5	5	5	2	2	4	5	1	3	1	5	1	1	1	1	1	6	6	6	5	6	6	6	5	3	3	1	1	5	3	3	1	4	1	3	1
11.5867	0	0	11	3	2	5	5	5	4	4	4	4	5	5	5	5	5	2	2	5	4	3	6	6	6	6	4	6	6	6	6	5	6	6	6	6	6	2	1	1	1	1	2	1	1	1	1	3	1
11.5867	0	0	10	1	1	5	5			3	4	5	5	5	5	5	4	1	1	5	5	5	6	6	6	6	6	6	6	6	6	6	6	6	6	6	6	1	1	1	1	1	3	1	1	1	1	5	3
11.5867	0	0	6	1	1	2	2	3	4	3	4	3	5	2	3	4	2	3	2	3	2	3	2	6	1	3	2	4	3	3	6	5	4	4	6	5	6	3	3	2	1	3	4	3	2	3	2	3	2
11.67	0	1	6	2	1	1	2	4	2	5	2	1	2	1	2	1	1	1	1	1	1	5	6	1	2	6	1	1	1	1	1	1	1	1	1	1	1	5	5	1	1	4	5	5	1	5	4	5	1
11.67	0	1	2	2	1	4	2	5	4	4	3	2	2	5	5	3	1	1	1	2	1	1	6	6	6	2	6	6	3	3	6	5	6	6	6	6	6	4	5	2	1	3	3	5	4	3	2	1	5
11.67	0	1	1	2	1	4	2	5	4	2	4	3	4	4	4	4	4	2	3	5	4	2	5	6	4	4	6	6	6	6	6	6	6	6	6	6	5	1	1	1	1	1	5	1	1	1	1	5	1
11.67	0	1		1	1	3	2	5	4	2	3	4	3	5	4	4	2	2	4	4	2	3	5	3	3	4	3	4	3	5	4	4	5	2	5	4	4	3	4	1	1	2	4	2	2	3	2	4	3
11.7533	0	1	1	1	1	3	2	2	3	4	4	5	5	1	1	4	1	1	1	5	5	5	4	6	6	6	1	1	5	2	1	2	1	6	6	6	4	5	1	5	3	2	4	2	1	3	1	1	2
11.7533	0	1	4	1	1	4	4	5	4	2	2	5	5	5	5	5	5	2	1	4	5	4	5	5	2	2	4	5	5	5	4	4	5	5	2	5	5	3	4	3	2	3	2	2	1	3	1	2	1
11.7533	0	0	7	1	1	3	4	5	4	2	5	2	5	5	4	5	5	2	3	5	5	4	6	6	6	6	6	6	6	6	6	4	6	6	1	4	6	1	1	1	5	1	1	2	1	2	1	5	4
11.7533	0	1	4	1	1	2	3	4	4	2	3	2	4	4	5	4	3	4	3	2	2	1	2	6	5	4	3	6	5	4	6	4	5	4	6	6	6	3	5	1	1	4	3	2	1	3	2	3	1
11.7533	0	0	4	2	1	4	3	5	5	4	4	5	5	5	5	4	3	1	3	3	3	2	6	6	5	6	6	6	6	3	6	5	6	6	6	6	6	2	1	2	1	5	1	2	1	2	1	3	1
11.7533	0	1	4	1	2	3	4	5	5	4	4	5	5	5	5	4	5	1	2	2	1	2	6	5	6	5	6	6	6	6	6	5	6	5	6	5	6	2	5	1	2	2	1	2	1	2	4	4	1
11.7533	0	1	5	2	2	2	3	3	3	2	3	3	1	5	3	5	3	3	3	5	3	5	3	5	4	3	4	5	5	4	4	3	4	4	6	6	4	3	2	2	2	3	2	3	2	3	2	2	2
11.7533	0	1	9	1	1	3	3	4	3	3	4	3	4	4	5	3	3	2	2	4	4	3	5	6	5	5	5	6	6	5	5	4	4	4	6	4	4	4	3	2	3	3	3	3	2	3	3	4	3
11.8367	0	1	6	1	1	3	4	4	4	3	4	4	4	4	4	4	3	2	2	3	3	2	6	3	4	5	2	4	5	4	5	2	4	4	5	6	4	5	5	5	2	5	1	3	1	4	4	3	5
11.8367	0	1	3	1	1	2	1	3	4	2	3	2	4	4	3	3	3	2	4	3	2	1	4	6	5	5	4	5	5	5	6	4	6	6	6	5	4	3	3	2	3	1	2	2	2	3	2	2	3
11.8367	0	1	1	1	1	2	3	5	5	1	3	2	5	5	5	5	4	1	4	2	5	4	6	4	4	1	6	6	6	5	6	6	6	6	6	6	5	2	4	2	2	1	2	1	2	2	4	2	2
11.8367	0	1	7	2	2	4	4	5	5	3	4	5	5	5	5	5	5	2	5	5	5	5	1	6	6	6	6	6	6	6	6	6	6	6	6	6	6	1	5	3	1	1	1	1	1	2	1	5	3
11.8367	0	1	9	1	1	5	3	5	5	2	5	4	5	5	5	5	3	2	5	5	4	3	6	6	6	6	6	6	6	6	6	4	6	4	6	6	6	4	4	3	2	2	4	3	2	3	4	5	3
11.8367	0	1	2	1	1	5	3	5	5	1	3	5	5	5	4	5	5	3	3	5	4	4	1	6	6	1	4	3	6	2	6	2	5	6	6	6	6	2	1	1	1	1	1	2	1	3	2	1	1
11.8367	0	1	6	2	2	5	4	5	5	5	4	5	5	5	5	5	5	1	3	4	4	3	6	6	3	1	6	6	6	5	6	6	1	6	6	6	4	3	3	1	3	3	4	1	1	2	3	1	4
11.8367	0	1	4	1	1	3	4	5	5	2	4	5	5	5	5	4	2	4	4	4	1	2	4	6	4	3	2	4	5	5	6	4	5	5	6	6	6	4	3	1	3	2	3	1	1	4	1	1	2
11.8367	0	1	4	1	1	3	1	5	1	5	3	1	1	3	5	1	3	5	1	1	4	5	3	4	2	1	4	3	4	6	4	4	5	6	5	6	3	3	1	1	1	5	2	5	1	5	5	1	1
11.92	0	1	1	1	1	5	4	4	2	3	1	5	5	5	5	5	1	1	1	3	1	5	5	6	2	5	4	6	1	6	4	2	6	6	4	6	2	1	1	3	3	1	3	1	3	1	3	1	1
11.92	0	1	5	1	1	5	5	5	5	5	5	5	5	5	5	5	1	5	5	5	1	5	1	6	6	1	1	6	6	6	6	6	6	6	1	6	6	1	1	1	1	1	1	1	1	1	1	1	1
11.92	0	1	9	2	2	5	4	5	5	4	5	5	5	5	5	5	1	1	2	5	4	3	6	6	6	6	4	6	6	6	6	6	6	6	6	6	6	4	5	1	5	5	1	2	5	2	1	5	4
11.92	0	0	11	1	1	4	5	1	5	2	5	5	5	4	4	5	4	4	4	5	5	4	6	6	5	6	6	6	6	5	6	5	6	6	6	6	6	2	2	3	3	2	4	1	1	4	1	4	2
11.92	0	0	6	1	1	5	4	3	5	2	2	3	4	5	5	5	1	2	3	5	5	5	6	6	6	6	6	6	6	6	6	6	6	6	6	6	6	1	1	1	1	1	1	1	1	1	1	1	1
12.0033	0	0	2	2	2	3	4	5	5	1	5	1	5	3	5	1	1	2	1	2	3	1	6	4	5	5	4	5	4	4	5	6	1		3	3	4	4	4	1			1	3	1	3	4	5	5
12.0033	0	0	6	1	1	2	4	2	3	1	3	2	5	1	1	3	3	1	1	2	1	2	4	6	6	5	5	6	6	1	1	1	6	6	6	1	6	1	1	1	1	1	1	1	1	4	1	5	1
12.0033	0	1	4	1	1	3	4	4	5	4	3	4	2	5	3	1	2	1	2	5	4	3	3	6	5	1	6	5	6	4	4	5	6	5	3	6	5	2	1	1	2	2	2	3	1	3	1	2	1
12.0033	0	1	5	1		5	2	3	4	2	5	5	5	5	5	4	5	1	1	4	5	3	1	6	1	6	1	6	6	5	6	5	6	6	6	6	5	3	2	1	1	4	4	2	2	3	1	4	5
12.0033	0	1	9	2	1	3	3	3	4	2	3	5	5	3	3	5	4	3	3	5	5	5	2	6	2	4	6	6	6	5	6	6	6	5	6	6	6	1	3	1	1	1	1	1	1	1	1	1	5
12.0033	0	0	7	1	2	5	5	5	5	2	5	3	5	5	5	4	3	1	3	4	1	4	6	6	6	6	6	6	6	6	6	6	6	6	6	6	6	1	5	1	1	1	1	1	1	1	4	4	5
12.0033	0	1	8	1	1	3	2	2	4	1	4	5	5	4	5	3	4	1	2	2	1	2	5	6	6	5	4	6	6	6	6	4	6	5	6	4	5	4	3	2	1	1	5	1	2	3	3	3	4
12.0033	0	0	3	1	1	5	4	5	5	4	4	4	5	4	5	4	4	2	4	4	2	2	6	6	4	4	3	5	4	5	3	6	4	4	6	2	3		1	2	1	1	2	3	3	4	1	5	5
12.0867	0	0	1	1	2	4	2	2	4	3	4	2	5	1	4	4	4	4	4	4	2	2	3	5	4	4	4	5	6	5	5	4	4	6	6	6	5	1	4	1	1	1	2	1	1	2	1	5	1
12.0867	0	0	1	1	1	4	4	5	4	5	4	5	5	4	5	5	4	2	4	4	4	4	5	6	6	1	4	5	5	5	6	5	5	5	5	5	5	1	2	1	1	1	1	1	1	2	1	1	1
12.0867	0	0	3	1	1	3	2	3	5	2	4	3	5	2	4	4	3	2	4	5	4	5	1	6	1	6	1	6	6	6	6	6	6	6	1	6	6	1	4	1	1	3	1	1	3	5	2	5	4
12.0867	0	0	7	2	1	5	4	5	5	2	4	5	5	5	5	5	5	3	3	5	5	5	5	6	6	5	6	6	6	6	6	4	6	6	6	6	6	1	2	1	1	1	4	1	4	2	3	3	4
12.0867	0	0	1	1	1	4	4	4	4	3	4	4	5	4	5	4	2	2	2	3	3	3	4	4	4	5	3	5	4	4	5	4	4	5	4	4	5	2	3	1	2	2	2	2	2	3	2	4	3
12.17	0	0	4	1	1	4	3	4	4	4	3	4	4	4	4	5	2	2	2	4	4	2	6	6	5	5	3	3	3	3	4	4	6	4	6	6	5	1	1	1	1	1	1	1	1	2	1	5	4
12.17	0	0	2	1	1	4	4	5	4		4	4	4	5	4	4	2	1	1	4	2	2	3	4	3	4	4	5	4	3	4	5	5	6	5	5	6	4	3	2	2	2	2	3	1	3	3	4	3
12.17	0	1	4	1	1	4	3	4	4	4	3	4	5	3	5	4	2	1	2	3	3	3	5	4	5	6	3	6	4	6	5	6	5	6	6	6	4	4	3	2	3	3	2	2	1	3	2	3	1
12.17	0	0	3	1	1	5	5	5	5	4	5	5	4	5	5	5	4	4	5	5	5	4	6	6	4	6	6	6	6	6	6	5	6	6	6	6	6	1	1	1	1	1	1	1	1	1	1	1	1
12.17	0	0	1	1	2	5	3	5	5	4	5	4	5	5	5	5	3	1	4	5	2	5	5	3	4	5	4	3	2	4	4	3	4	5	6	6	4	2	4	1	1	1	4	1	3	2	3	4	2
12.17	0	1	3	3	1	3	3	5	5	3	4	5	3	5	5	4	3	3	3	3	2	3	6	6	6	6	6	6	6	6	6	6	6	6	6	6	2	5	5	1	5	5	1	5	1	3	5	3	3
12.2533	0	0	11	2	1	4	4	4	3	2	4	4	3	3	3	4	4	4	3	4	3	3	3	4	3	3	3	2	4	4	3	3	4	2	4	3	4	3	3	2	1	1	3	1	1	2	1	2	1
12.2533	0	1	3	1	1	3	2	2	2	1	2	1	4	1	1	2	3	2	3	2	1	2	3	4	4	2	1	5	3	4	6	2	4	3	6	2	4	5	3	2	2	2	5	1	2	2	1	4	2
12.2533	0	0	12	1	1	4	4	5	5	1	2	1	5	5	5	4	4	1	2	3	3	3	4	6	5	1	2	5	5	3	6	4	4	6	5	5	2	4	1	1	1	5	1	3	1	3	1	5	1
12.2533	0	1	1	2	1	4	5	5	5	4	5	5	5	5	5	4	3	1	4	5	5	4	6	6	4	6	5	6	6	5	6	1	6	5	6	3	6	4	1	2	1	3	3	3	2	4	1	3	2
12.2533	0	0	10	1	1	4	4	4	5	4	4	3	4	4	5	5	5	2	1	5	4	3	5	5	5	6	5	5	4	5	4	5	5	5	6	6	5	3	2	1	1	1	4	1	1	2	3	5	3
12.2533	0	1	1	1	1	5	4	5	5	4	4	4	5	5	5	4	3	2	4	5	2	3	4	6	5	5	6	6	6	6	6	6	6	4	6	6	6	2	2	1	1	1	1	1	1	2	1	1	2
12.2533	0	1	1	1	1	5	5	5	5	4	5	4	5	5	5	5	4	1	3	5	4	5	6	6	6	6	4	5	6	6	4	6	6	6	6	6	6	3	5	5	5	3	2	3	1	5	3	5	3
12.2533	0	0	4	1	1	4	3	3	4	3	3	3	5	4	3	2	2	1	1	2	3	3	4	5	4	4	4	4	4	4	4	4	4	4	5	5	5	2	2	2	2	1	3	2	2	3	3	5	5
12.2533	0	0	12	2	1	5	3	3	4	2	5	4	5	3	3	5	2	4	2	5	4	4	2	6	4	5	4	2	4	6	6	6	4	3	2	6	6	2	3	5	3	3	5	4	4	5	4	1	3
12.3367	0	0	10	1	1	4	4	1	4	1	3	2	5	5	5	4	4	1	1	5	4	3	6	6	6	5	5	6	6	4	3	2	4	1	3	3	6	3	3	3	1	1	1	1	1	4	3	4	3
12.3367	0	0	6	3	1	2	2	2	2	2	3	2	5	3		4	3	2	5	4	3	5	6	3	3	5	3	5	3	3	3	3	3	6	5	4	4	2	3	2	2	2	1	2	4	4	3	5	3
12.3367	0	0	12	1	1	5	4	5	4	5	5	4	5	5	5	5	5	1	5	5	5	4	4	6	6	6	6	6	6	6	6	6	6	6	6	6	6	3	1	1	1	1	3	1	1	3	1	5	1
12.3367	0	1		1	1	4	3	4	5	2	4	4	5	1	4	5	5	1	2	5	4	4	2	6	2	5	6	5	6	4	5	5	5	6	6	6	5	2	5	1	2	1	1	1	5	3	5	5	4
12.3367	0	1	7	1	1	1	5	2	5	1	5	5	5	4	5	4	1	1	1	2	1	2	1	6	6	1	6	6	6	5	6	6	6	4	6	6	6	2	2	3	5	2	2	2	4	3	4	4	3
12.42	0	0	8	1	1	4	3	4	4	2	3	5	4	2	5	4	3	2	2	3	2	2	1	1	1	1	1	1	1	2	6	6	1	1	6	6	1	2	2	3	2	3	3	3	1	5	1	1	1
12.42	0	1	2	1	1	3	4	2	3	1	5	3	5	2	2	4	1	1	2	1	3	2	4	4	4	4	4	4	4	5	3	2	4	4	4	4	4	2	5	3	3	2	3	1	4	3	5	5	4
12.42	0	1	4	1	1	1	4	4	5	3	3	5	1	4	3	3	1	4	4	5	1	2	2	4	2	1	5	6	6	4	3	5	1	1	5	6	5	3	2	2	3	1	1	1	4	2	4	1	5
12.42	0	1	4	2	1	4	4	4	5	2	4	5	5	5	4	5	4	1	1	5	5	5	1	6	1	1	6	6	6	6	6	6	6	6	6	6	4	1	5	1	1	1	1	1	1	4	1	1	1
12.42	0	0	7	2	1	5	5	5	5	5	5	5	5	5	5	5	4	1	1	5	5	4	6	6	5	3	6	6	6	6	5	5	6	6	6	6	6	1	1	1	1	1	1	1	4	4	5	5	1
12.42	0	1		1	1	3	4	3	3	3	3	4	4	3	3	3	2	2	2	4	3	3	3	5	6	3	5	4	6	6	5	5	4	6	1	6	3	1	1	2	3	1	2	1	3	2	3	1	3
12.42	0	0		1	1	4	3	5	4	3	4	4	5	4	5	4	2	3	4	4	4	3	4	6	5	3	4	4	5	5	6	5	6	6	6	6	2	3	1	1	1	1	2	3	1	4	1	1	4
12.42	0	1	6	2	2	2	2	4	4	3	2	3	4	3	3	2	1	3	3	2	2	2	2	6	3	1	6	3	5	3	4	6	5	3	6	6	2	5	4	1	3	4	3	4	2	4	1	4	3
12.42	0	1	1	1	1	3	3	4	1	4	3	3	5	2	4	4	3	1	3	3	2	1	3	6	3	2	4	2	6	4	2	6	6	6	6	3	2	4	4	3	3	3	4	2	3	4	3	1	1
12.5033	0	0	9	2	2	3	2	2	3	2	2	2	2	1	3	3	2	2	3	1	1	1	4	2	2	2	1	1	5	4	4	4	4	2	2	2	4	3	3	3	1	3	1	3	1	3	1	1	1
12.5033	0	1	2	1	1	3	4	4	4	3	4	4	5	4	5	5	3	2	2	3	4	3	4	6	6	4	6	6	6	3	6	5	6	3	6	3	1	3	1	1	1	3	1	3	1	3	3	2	1
12.5033	0	1	6	1	1	4	3	4	4	4	3	4	3	4	3	4	3	4	5	3	2	1	4	6	6	3	5	6	5	5	6	6	6	4	6	6	5	4	5	1	2	4	5	2	3	3	5	4	2
12.5033	0	0	11	1	1	3	4	5	5	4	4	3	5	3	3	3	4	1	2	5	3	2	4	6	6	4	6	6	6	6	6	4	6	6	6	6	6	1	1	5	1	1	1	1	1	3	1	5	3
12.5867	0	0	8	1	1	5	3	5	5	4	5	5	4	5	5	5	5	2	3	5	5	4	3	6	4	3	5	6	6	6	6	3		6	6	6	6	1	5	1	1	1	1	1	1	2	1	4	3
12.5867	0	1	8	1	1	5	4	5	5	3	5	4	5	5	5	5	4	3	1	4	2	4	6	6	5	5	6	5	6	5	6	4	5	5	6	1	1	2	5	1	1	5	2	2	1	3	2	4	3
12.5867	0	0	6	1	1	4	4	5	4	2	5	5	4	5	5	4	4	4	2	4	4	2	5	6	6	4	5	5	6	5	6	4	2	6	6	5	6	1	1	2	1	1	3	1	1	3	1	5	3
12.5867	0	0	4	2	1	3	4	5	5	5	5	4	5	5	5	5	4	2	2	4	5	4	4	5	4	4	5	4	5	4	6	6	5	4	6	6	4	1	3	1	1	1	1	1	1	2	1	3	1
12.5867	0	0	3	1	1	5	5	5	5	2	4	5	5	5	5	5	4	2	5	5	5	3	2	6	6	3	5	4	5	6	6	6	5	3	6	6	3	2	1	2	1	2	2	3	1	3	2	4	1
12.5867	0	0		1	1	5	2	4	4	2	3	3	5	5	5	4	3	2	2	4	2	2	4	5	6	5	4	4	4	5	5	5	5	5	6	6	5	2	1	2	1	1	4	1	1	2	1	5	2
12.5867	0	1	1	1	1	3	1	4	3	2	4	4	3	2	3	3	4	1	1	2	1	2	5	6	5	4	6	6	5	4	6	6	6	5	6	6	6	3	4	4	2	2	3	2	2	4	2	4	3
12.5867	0	0	2	1	1	4	3	4	4	3	5	4	5	2	5	5	4	1	3	5	5	4	6	6	4	6	3	6	6	4	6	5	6	6	6	6	6	1	4	1	1	1	1	2	1	3	1	5	3
12.5867	0	1	4	1	1	3	2	2	4	2	4	5	5	2	3	5	5	2	2	5	4	5	6	4	5	5	1	6	5	2	6	6	6	3	6	2	2	3	2	5	1	3	4	3	1	3	1	1	3
12.5867	0	1	5	1		4	3	5	4	2	4	5	3	5	5	3	2	5	2	4	1	2	2	4	3	3	3	5	3	6	6	4	4	3	6	6	4	4	3	1	1	2	2	1	2	3	2	1	2
12.67	0	1	3	2	1	5	4	2	2	2	4	2	5	2	2	4	4	1	1	4	4	3	5	5	5	4	4	5	4	4	2	2	6	5	2	2	4	3	5	4	5	2	4	2	1	2	1	4	4
12.67	0	0	7	1	1	4	3	5	3	3	4	4	5			4	3	1	2	3	4	3	4	6	6	4	4	6	6	4	5	3	6	5	5	5	5	3	3	2	2	3	2	2	2	3	2	5	1
12.67	0	0	4	2	1	2	4	5	3	3	4	4	5	4	5	4	4	1	2	4	2	4	5	5	5	6	3	5	4	4	4	4	4	6	6	6	6	3	3	2	1	1	1	2	1	3	1	1	2
12.67	0	0	9	2	1	4	3	5		4	2	4	2	5	5	4	2	5	5	4	3	2	3	6	3	1	4	4	5	6	6	4	1	6	6	6	6	1	2	1	1	1	1	1	1	3	1	5	1
12.67	0	1	2	1	1	5	4	5	5	4	3	3	5	4	5	4	2	3	3	3	2	4	4	5	2	5	6	6	5	6	5	5	5	5	6	6	6	3	4	4	4	3	2	2	1	2	2	5	3
12.67	0	1	9	1	1	3	3	4	2	2	2	3	2	2	2	5	5	1	2	5	2	5	5	6	5	2	3	5	4	2	6	3	6	6	6	1	3	4	3	3	3	3	3	3	2	3	2	5	4
12.67	0	1	7	1	1	3	4	3	4	3	4	5	3	3	5	5	3	2	2	5	4	3	1	6	4	3	6	2	5	3	6	3	3	6	6	6	3	4	3	2	3	4	5	3	2	5	1	3	5
12.67	0	0	12	1	1	1	1	1	1	2	1	1		1	5	2	2	1	1	1	1	1	6	1	3	4	4	5	6	1	6	6	1	1	2	2	6	5	5	1	4		3		2	5	4	5	3
12.7533	0	1	5	2	1	3	3	3	3	3	3	3	4	3	4	3	3	3	2	3	2	3	4	4	3	4	4	4	5	4	5	3	4	3	4	4	4	3	2	3	1	4	2	4	1	5	2	3	3
12.7533	0	0	5	3	1	3	3	4	3	4	3	2	4	5	5	4	2	3	2	4	4	3	1	4	1	1	1	1	1	5	6	3	2	3	6	5	4	2	5	1	1	2	1	3	1	3	2	5	2
12.7533	0	1	4	1	1	2	2	5	4	2	3	2	4	2	5	5	5	5	4	5	5	1	5	6	4	4	6	6	6	6	3	2	6	6	5	4	4	3	2	1	1	3	3	1	1	3	1	1	3
12.7533	0	0	8	2	1	4	3	3	4	4	3	2	5	4	3	3	2	3	2	3	2	2	5	5	5	4	4	5	4	5	5	3	4	4	6	5	6	4	2	1	1	3	2	3	4	4	1	2	3
12.7533	0	1	8	1	1	5	3	4	4	2	2	2	4	4	3	4	2	2	4	2	3	2	4	6	6	3	5	6	6	6	5	5	6	6	5	1	6	2	2	2	2	2	3	2	2	3	1	2	2
12.7533	0	0	10	1	1	4	5	4	4	3	2	5	5	5	5	2		1	1	2	1	1	5	5	6	3	2	6	5	6	5	4	3	6	5	6	5	4	1	2	1	1	3	1	1	2	1	5	2
12.7533	0	0	3	1	1	4	4	5	5	3	4	4	4	4	5	5	5	4	3	5	5	3	3	6	4	1	5	6	6	6	6	5	6	5	6	6	6	1	1	1	1	1	1	1	1	1	1	3	1
12.7533	0	1	7	1	1	4	4	5	4	4	4	4	5	5	5	4	4	3	1	4	2	2	2	6	5	2	5	6	6	6	6	5	5	6	6	6	6	4	3	4	4	4	2	3	3	3	3	5	4
12.7533	0	0	12	1	1	5	4	5	5	4	4	5	5	5	5	4	2	1	1	3	1	4	6	6	6	6	6	5	6	6	6	5	6	6	6	6	6	5	5	2	1	2	4	3	1	1	2	5	5
12.7533	0	0	1	1	1	1	3	5	5	1	5	3	5	2	5	5	5	1	2	2	1	3	4	6	1	1	1	5	6	4	6	6	5	6	6	6	6	2	1	3	2	1	1	3	1	3	1	1	1
12.7533	0	1	2	2	1	5	4	5	4	4	5	5	5	1	3	5	5	1	3	5	2	5	6	6	6	6	6	6	6	5	6	1	6	6	6	6	5	2	5	3	2	2	3	1	4	2	3	2	4
12.7533	0	0	8	1	1	4	4	1	5		5	5	5	2	1	3	1	2	1	3	4	1	6	4	4	6	1	4	4	4	3	6	6	6	3	3	6	5	3	4	1	5	1	4	2	5	5	1	1
12.7533	0	1		1	1	3	4	3	4	2	2	2	4	4	5	2	3	2	2	3	3	4	4	6	3	3	5	5	4	6	6	6	6	3	6	6	5	3	4	2	3	2	3	3	3	3	4	5	3
12.8367	0	1		1	1	2	2	2	4	4	3	2	5	5	3	3	2	3	5	4	2	2	2	1	2	4	1	4	6	5	6	5	6	4	6	6	6	3	4	3	1	2	1	1	2	3	1	3	1
12.8367	0	1	6	1	1	4	5	5	5	3	5	5	5	5	5	2	3	1	1	3	2	2	5	5	5	5	5	5	5	6	6	6	6	5	5	5	5	4	3	2	2	4	2	1	1	3	3	2	4
12.92	0	0		1	1	3	4	4	4	4	4	4	4	5	5	4	4	2	2	5	4	3	5	5	5	5	6	5	5	6	4	4	5	5	6	6	5	2	4	2	1	1	1	1	1	2	3	4	1
12.92	0	1	6	1	2	5	3	5	5	3	5	4	5	5	5	5	3	2	4	5	3	5	6	6	6	6	6	6	6	6	6	1	6	4	6	6	6	1	5	5	4	1	4	1	4	4	5	1	5
12.92	0	1	6	1	2	3	3	3	4	2	3	3	3	3	3	5	3	2	2	5	3	3	2	6	5	3	5	6	6	4	2	1	6	6	4	2	5	2	3	2	1	1	2	2	3	4	2	2	2
12.92	0	1	1	1	1	3	2	3	3	4	3	3	3	5	3	3	2	3	3	3	3	3	3	4	3	3	3	4	4	4	4	4	4	4	4	5	4	3	3	2	2	3	3	2	2	3	2	4	3
12.92	0	1	8	1	1	3	3	3	3	3	3	3	3	3	4	4	3	4	4	4	3	3	5	6	4	5	5	6	5	5	4	4	5	4	4	5	3	3	3	2	2	3	3	2	4	3	3	2	3
12.92	0	1	1	1	1	2	1	2	2	1	2	2	3	1	2	2	3	2	1	2	2	3	4	6	4	1	4	1	6	4	6	1	6	4	6	1	1	5	5	3	2	3	4	4	3	5	3	4	4
13.0033	0	1	7	1	1	5	4	5	5	2	4	5	5	2	5	4	2	2	2	2	2	2	6	3	2	5	2	6	6	6	6	5	6	3	6	6	6	1	5	4	1	1	1	1	1	4	1	5	1
13.0033	0	0	2	3	1	5	5	5	5	5	5	5	1	5	5	5	1	5	5	5	5	5	6	6	1	6	6	6	6	6	6	6	6	6	6	6	6	1	5	1	1	1	1	1	1	1	5	5	1
13.0033	0	1	1	1	1	4	3	3	4	1	3	4	5	3	3	3	4	2	2	3	3	3	4	6	4	4	6	4	6	4	6	5	6	4	6	6	5	3	4	3	3	1	3	1	3	3	4	4	4
13.0867	0	0	11	2	1	3	3	4	3	2	2	3	5	4	4	3	2	2	2	3	2	4	2	5	4	4	3	5	4	4	5	4	5	5	1		4	3	2	1	1	2	1	1	1	3	2	5	1
13.0867	0	1	1	1	2	2	3	2	5	2	3	5	5	3	5	4	3	3	1	4	3	3	1	1	1	1	1	1	2	5	6	6	3	6	2	2	4	1	1	1	1	1	1	1	1	4	1	1	1
13.0867	0	1	4	1	1	3	3	5	4	3	4	4	4	5	5	2	2	1	2	2	1	2	5	6	5	3	6	6	6	4	6	3	6	5	6	6	6	3	4	1	1	2	1	2	1	3	1	4	4
13.0867	0	0	11	2	2	5	5	5	5	5	5	5	3	5	5	5	4	2	2	5	4	4	5	6	5	5	5	5	5	6	6	6	6	6	6	6	5	1	5	1	1	1	1	1	1	1	2	2	1
13.0867	0	1	2	1	1	5	5	5	5	4	5	5	5	5	5	5	5	4	1	2	2	2	6	6	6	6	6	6	6	6	6	6	6	6	6	6	6	2	5	1	2	4	2	1	1	4	1	5	2
13.0867	0	0	12	1	1	4	4	5	4	2	4	5	5	5	5	4	3	2	5	3	4	3	4	4	4	2	4	5	4	4	5	3	5	5	5	6	5	4	4	2	2	3	2	2	2	3	2	4	2
13.0867	0	0	12	1	1	4	4	3	4	3	4	3	5	5	5	5	2	2	2	4	2	2	6	5	4	6	4	6	6	5	6	6	6	6	6	5	6	2	4	4	4	2	4	2	1	2	4	5	3
13.0867	0	1	9	1	1	4	4	4	4	3	3	4	4	4	3	4	4	3	2	5	4	3	2	6	3	2	5	6	5	6	5	5	5	6	6	6	5	2	2	2	2	3	3	2	3	4	2	4	3
13.17	0	0	7	1	1	4	4	5	5	5	4	4	4	4	5	5	2	2	2	5	1	2		6	4	5	3	5	6	3	6	5	6	6	6	6	2	3	1	1	1	1	1	1	1	2	1	1	1
13.17	0	1	3	1	1	3	3	2	4	2	3	3	3	2	3	4	3	1	1	4	2	4	4	6	6	3	5	5	6	3	6	3	6	6	6	5	6	5	5	3	3	4	4	3	1	3	3	3	5
13.17	0	0	5	1	1	3	3	5	4	4	3	3	5	5	5	4	3	2	3	5	2	3	6	5	5	5	5	4	4	5	5	5	5	6	6	6	5	3	4	1	1	2	3	3	1	3	3	5	2
13.17	0	1	7	1	1	4	4	3	4	3	3	3	4	4	4	5	4	4	3	4	3	3	5	6	5	6	6	6	6	5	6	5	6	6	6	6	6	1	4	1	1	1	3	3	1	3	2	3	3
13.17	0	1	1	1	1	3	4	3	2	2	3	2	4	1	2	3	3	2	4	2	1	2	6	6	5	6	5	6	1	2	6	5	6	6	6	6	2	4	5	2	2	5	5	2	2	4	2	5	5
13.17	0	1	2	1	1	5	2	5	5	2	2	5	5	5	5	5	1	4	3	5	4	5	4	6	4	3	2	5	6	5	1	3	6	1	5	3	2	5	1	1	1	1	1	1	1	1	1	3	5
13.2533	0	0	7	1	2	5	4	2	5		2	3	5	5	5	4	4	1	4	4	4	3	6	5	5	6	5	5	5	6		4	5	5	6	6	5	1	1	1	1	1	1	1	1	2	1	5	3
13.2533	0	1	3	1	1	3	2	3	5	4	2	4	5	3	3	3	4	4	5	5	3	2	2	5	4	6	1	5	6	3	1	3	5	5	6	6	3	3	2	2	1	1	2	2	2	3	1	3	2
13.2533	0	1	3	1	1	5	4	3	5	1	5	5	5	2	3	5	4	3	3	5	3	3	4	6	3	4	4	4	6	3	3	2	6	6	3	4	6	1	5	2	1	1	5	1	1	1	1	1	1
13.2533	0	0	5	1	1	4	4	4	3	3	3	4	4	2	3	4	3	2	1	3	3	3	5	6	5	4	4	3	4	4	4	5	4	5	6	6	5	1	3	2	1	2	1	3	2	3	2	3	2
13.2533	0	1	3	1	1	2	3	3	4	3	3	3	1	3	5	3	3	5	5	3	3	2	4	6	5	2	3	6	5	5	6	3	4	6	6	4	6	3	2	3	1	3	2	3	2	3	1	5	5
13.2533	0	1	4	1	1	3	3	2	4	2	5	2	5	3	3	2	3	1	1	2	3	2	5	6	6	5	6	6	6	3	6	3	6	5	6	6	6	4	3	1	1	2	5	2	1	3	1	5	1
13.2533	0	0	10	2	1	5	5	3	4	3	5	3	5	1	3	3	2	1	5	2	3	1	5	6	5	5	6	6	4	6	6	6	6	6	6	6	5	1	1	1	1	1	1	1	1	2	1	5	1
13.2533	0	0	3	1	1	3	2	5	5	5	3	2	1	5	5	4	2	2	4	4	4	4	4	6	4	5	3	6	5	4	6	4	4	5	6	5	6	1	1	4	3	1	3	3	3	3	2	3	4
13.2533	0	1	2	1	1	3	3	3	3	3	3	2	5	2	2	3	1	1	1	2	1	3	2	4	4	4	4	5	5	5	3	6	6	6	6	6	6	3	5	4	4	3	3	3	3	3	3	3	3
13.2533	0	0	5	2	1	5	4	5	5	5	4	5	5	5	5	5	5	5	4	4	5	4	6	6	4	6	6	6	6	6	6	6	6	6	6	6	6	3	1	1	2	1	1	1	1	1	3	5	4
13.2533	0	0	1	1	1	5	5	5	5	4	2	5	2	5	5	2	1	1	1	4	2	2	1	3	6	1	5	6	2	6	5	6	3	4	4	6	5	2	5	2	4	2	1	2	5	1	5	5	2
13.2533	0	0	7	1	1	4	4	3	5	3	3	4	4	3	5	5	4	1	1	5	4	3	6	6	6	6	6	6	6	6	3	6	6	6	6	6	6	1	1	1	1	1	1	1	1	2	1	5	5
13.3367	0	0	9	1	1	4	3	4	3	3	4	4	5	3	4	4	4	3	3	4	3	3	4	4	4	4	4	4	4	4	4	3	4	4	5	5	4	2	2	1	1	3	2	3	1	3	1	3	2
13.3367	0	1	2	1	1	4	3	3	2	2	3	2	4	4	2	3	3	4	3	3	2	3	1	2	2	3	4	3	4	3	5	5	1	3	4	5	4	3	2	3	4	4	2	4	3	2	4	3	2
13.42	0	1	4	1	1	1	5	5	5	1	5	4	5	2	4	4	5	1	1	3	1	1	4	6	5	6	6	6	6	5	6	2	6	6	2	6	6	3	3	1	1	1	1	1	1	3	2	1	1
13.42	0	0	5	1	1	3	3	4	3	3	4	2	5	5	3	4	2	1	1	4	3	2	4	5	1	3	5	6	6	4	6	4	6	6	6	5	5	5	2	3	1	4	3	3	1	3	1	5	4
13.42	0	1	1	1	1	4	3	4	5	2	2	5	5	2	3	4	3	4	5	5	2	4	5	6	4	3	5	5	6	6	5	1	6	6	6	6	6	4	3	1	1	1	2	1	4	3	2	5	4
13.42	0	0	8	1	1	5	5	5	5	5	4	4	5	5	5	4	5	2	2	4	5	3	2	6	6	1	5	6	6	6	6	4	6	6	6	5	6	4	5	2	1	1	4	1	1	4	5	5	4
13.5033	0	1	2	1	1	1	1	1	5	5	1	1	1	5	4	1	5	3	2	2	1	1	1	6	4	1	6	5	5	1	1	6	5	1	6	6	4	5	3	1	5	5	1	5	1	5	1	1	5
13.5033	0	0	4	1	1	2	2	5	3	3	3	1	1	4	5	2	3	4	1	2	2	2	6	6	5	4	3	5	4	4	3	3	4	2	6	6	5	3	2	1	1	4	1	3	2	3	4	5	2
13.5033	0	0	13	1	1	5	3	4	5	3	4	5	5	4	5	4	3	1	2	4	4	3	4	6	4	3	5	5	5	3	6	4	5	6	6	5	4	2	2	3	1	2	2	1	1	3	4	5	3
13.5033	0	1	1	1	1	4	5	2	3	5	2	4	5	5	4	2	3	1	1	2	2	2	6	6	6	5	3	5	5	6	2	5	6	5	6	6	4	2	2	4	3	1	1	2	1	5	3	5	1
13.5033	0	1	5	1	1	5	4	4	4	3	2	2	4	3	4	5	4	2	3	4	3	2	5	6	5	6	5	6	5	6	6	4	6	5	6	6	6	1	3	2	1	2	2	1	2	3	1	5	4
13.5033	0	1	1	1	1	4	4	5	4	2	3	4	5	5	5	5	4	3	4	4	4	3	1	5	4	2	4	5	5	5	6	5	6	6	6	6	6	2	3	2	2	3	2	2	4	3	2	3	2
13.5033	0	0	7	1	1	4	3	4	4	2	2	2	4	3	4	4	3	3	2	4	3	3	4	4	2	4	2	3	3	3	6	5	2	5	5	5	4	3	4	1	1	2	2	2	2	3	1	3	2
13.5033	0	0	5	3	2	4	4	3	5	2	4	4	5	5	5	5	4	3	2	5	4	5	5	6	6	6	6	6	6	6	6	6	6	6	6	6	6	4	5	2	3	2	3	1	1	3	1	5	3
13.5867	0	0	5	3	2	3	4	3	5	5	4	4	5	5	5	3	2	2	3	4	5	3	6	6	6	6	4	6	6	6	6	1		6	6	6	6	1	4	1	1	1	1	1	1	3	1	5	1
13.5867	0	0	5	1	1	3	3	4	4	4	4	4	3	4	5	4	3	4	3	4	3	3	3	2	3	3	4	3	4	4	5	5	4	4	2	6	5	2	3	2	2	2	2	3	2	3	1	2	1
13.5867	0	1	1	1	1	2	1	3	2	4	1	2	2	4	4	5	2	4	3	2	1	1	2	4	1	6	3	3	4	3	6	1	6	6	6	6	4	4	2	2	2	4	2	3	3	3	1	1	2
13.5867	0	1	6	1	1	3	4	3	4	2	5	5	5	4	4	3	3	4	3	3	3	4	6	6	3	3	4	6	5	4	4	4	4	4	4	6	5	3	2	2	1	2	4	2	2	3	2	2	3
13.5867	0	1	3	2	1	4	2	4	4	2	3	4	4	3	3	5	4	2	3	3	3	3	4	4	5	3	5	5	6	6	6	1	6	4	5	3	6	3	3	3	2	3	2	3	2	3	3	4	3
13.5867	0	1	3	1	1	4	3	5	3	2	3	5	5	5	5	5	4	2	1	5	3	3	3	6	4	2	6	6	1	2	1	2	6	1	6	6	4	1	4	3	3	2	3	2	3	3	2	3	2
13.5867	0	0	5	3	3	4	4	5	5	3	4	5	5	3	4	3	3	1	1	3	2	3	5	4	4	5	6	4	5	4	5	3	4	5	5	3	3	2	2	3	2	1	2	1	2	2	3	5	3
13.5867	0	1	6	1	1	4	4	4	4	3	4	2	4	4	3	4	3	2	4	4	1	3	5	6	4	5	5	6	6	6	6	5	6	6	6	6	5	2	4	3	2	3	2	2	3	4	3	2	4
13.5867	0	1	3	2	1	3	3	5	5	4	5	4	5	4	5	5	5	2	3	4	5	5	5	6	6	6	6	6	6	6	5	6	6	3	6	6	1	1	5	3	5	4	1	3	4	4	4	5	5
13.67	0	1	9	1	1	1	2	4	2	2	3	2	3	4	4	2	1	1	1	1	2	3	1	3	1	1	1	2	1	2	3	1	1	2	2	1	2	3	5	3	3	4	2	5	3	5	5	5	3
13.67	0	0	7	1	1	2	4	3	5	2	5	3	3	5	5	4	5	1	1	2	1	3	3	6	6	3	3	6	6	6	5	4	6	6	4	4	2	2	3	2	1	5	4	3	1	4	1	5	3
13.67	0	0	8	1	1	4	3	2	5	2	4	5	5	2	2	4	4	1	1	4	4	2	5	6	6	1	6	6	6	5	6	2	6	6	6	6	6	2	5	1	1	1	1	1	1	3	1	5	1
13.67	0	1	6	1	1	3	4	4	4	5	4	5	3	4	4	4	3	2	4	4	1	1	4	6	6	5	6	4	5	5	5	6	6	4	6	6	6	2	4	2	1	2	1	2	1	3	2	4	1
13.67	0	0	3	1	1	1	5	1	1	1	1	1	1	1	1	5	5	4	5	5	5	3	6	6	6	6	6	6	6	6	6	6	6	6	6	6	6	1	5	1	1	1	1	1	1	2	1	5	1
13.67	0	1	2	1	1	2	3	4	4	3	3	2	4	4	4	4	3	3	3	4	2	3	3	4	3	3	2	3	4	4	4	4	4	4	4	5	4	3	3	2	2	2	2	3	2	3	2	3	2
13.67	0	1	8	2	1	3	4	4	5	4	4	5	4	3	5	5	4	3	2	5	5	4	1	6	6	6	3	3	6	4	6	6	6	6	6	6	5	3	3	3	5	3	2	1	2	4	2	5	5
13.67	0	1	5	1	1	4	4	4	5	4	4	5	4	4	5	4	4	1	1	4	5	2	6	6	5	4	6	6	6	5	6	4	6	6	6	6	6	3	5	5	5	1	5	1	5	3	3	5	2
13.7533	0	0	8	1	1	1	4	5			5	4	5	5	4	4	2	3	4	3	4	2	4	6	4	4	5	4	5	6	6	5	5	6	6	5	5	2	1	1	1	1	2	3	1	1	1	5	3
13.7533	0	1	4	1	1	4	3	3	4	3	3	2	3	4	3	5	4	1	1	3	3	4	6	6	5	5	5	6	6	6	6	4	6	5	6	6	5	1	2	1	1	5	2	3	1	4	1	3	3
13.7533	0	1	4	1	1	3	4	5	5	2	4	4	5	5	5	5	2	2	3	3	2	2	1	6	4	1	5	6	6	5	6	6	6	3	6	6	6	3	4	2	2	3	4	3	3	3	2	2	2
13.7533	0	1	1	1	1	3	4	4	3	2	5	4	1	5	5	4	3	4	3	5	3	2	4	6	1	3	2	6	5	4	6	1	6	1	6	5	6	2	2	1	2	2	3	1	2	2	3	2	1
13.7533	0	1	5	1	1	2	2	4	4	4	2	2	4	4	4	1	2	5	5	1	2	2	6	6	2	2	3	6	6	1	6	2	6	6	2	2	4	4	3	4	5	2	3	2	3	2	5	4	4
13.8367	0	1	7	1	1	3	3	3	3	3	3	3	3	3	3	3	3	3	3	3	3	3	4	6	5	6	1	4	5	4	4	3	5	4	2	3	4	3	4	4	2	3	3	2	1	4	3	4	4
13.8367	0	1		1	1	3	4	2	4	4	3	2	5	5	5	4	4	1	3	2	2	1	6	6	4	5	3	4	5	5	6	3	5	6	6	6	3	3	1	1	2	2	3	3	4	4	1	5	2
13.8367	0	0	13	2	1	5	5	5	5	5	5	5	5	5	5	5	5	1	5	5	5	5	6	6	5	6	5	5	6	6	6	4	6	6	6	6	6	1	5	1	1	1	1	1	1	1	5	5	1
13.8367	0	1	6	1	1	4	3	4	4	3	3	4	4	4	5	4	3	2	2	3	3	3	2	4	3	4	4	5	5	5	5	2	2	1	2	2	5	4	2	4	4	2	3	2	2	4	4	4	4
13.8367	0	1	1	1	1	3	2	3	3	2	5	5	4	4	3	4	3	2	3	3	3	3	5	6	5	4	5	5	6	5	2	6	6	5	4	5	5	3	5	4	3	1	4	3	4	3	1	5	1
13.8367	0	1	2	1	1	4	3	5	2	3	1	5	2	4	5	2	1	2	1	5	5	2	5	6	3	3	1	5	6	5	2	1	6	6	2	2	5	5	5	5	5	5	1	5	5	1	5	5	1
13.8367	0	0	7	2	2	3	3	3	4	3	3	3	4	3	3	4	4	1	1	5	5	4	6	6	5	6	5	4	4	4	3	2	6	4	4	4	6	1	4	3	5	3	5	3	5	2	5	5	5
13.92	0	1	4	1	1	4	4	5	5	3	5	5	4	5	5	5	3	2	4	4	3	3	1	6	5	3	6	6	5	1	6	5	6	2	6	6	3	5	3	4	1	1	5	1	3	3	2	4	3
13.92	0	1	4	1	1	2	2	4	3	2	3	2	3	4	4	3	2	3	3	3	3	2	2	4	3	3	2	5	6	4	6	4	4	4	6	6	2	4	3	1	1	3	1	4	1	5	1	1	1
13.92	0	1	3	1	1	4	4	3	4	3	4	4	5	3	4	4	3	2	1	4	3	3	5	5	5	5	2	5	6	3	5	2	5	5	6	6	5	3	3	2	1	3	2	2	2	3	2	3	3
13.92	0	0	13	1	2	5	4	4	5	4	4	4	5	4	4	4	3	1	3	4	4	4	4	4	3	3	4	4	4	4	4	4	4	5	6	6	5	4	2	4	2	2	3	3	2	3	1	5	4
13.92	0	0	1	3	3	4	4	5	5	4	4	4	5	5	5	4	4	4	4	4	5	4	1	3	3	1	3	2	4	5	6	5	4	6	6	6	4	1	1	1	1	1	1	2	1	2	1	3	1
13.92	0	0	4	3	3	4	4	3	4	4	4	4	5	5	5	4	3	1	1	5	5	5	6	5	5	5	6	6	6	5	6	5	5	5	6	6	5	2	4	2	2	2	2	1	1	2	1	1	1
13.92	0	0	9	1	1	4	5	3	5	3	5	5	5	3	5	2	1	1	3	5	2	1	1	6	6	6	6	6	6	4	6	4	6	6	6	6	6	1	2	1	1	1	4	3	1	3	4	5	4
13.92	0	1	2	1	1	5	5	5	5	2	5	5	5	5	5	5	4	3	1	4	3	2	5	6	6	1	6	6	6	4	6	6	6	6	6	6	4	1	5	1	1	1	1	1	1	3	1	1	1
13.92	0	0	13.5	1	1	4	4	5	4	5	5	5	4	5	5	5	4	4	4	5	4	3	6	6	6	5	6	6	6	6	6	6	6	6	6	6	6	5	2	1	1	1	1	1	1	1	1	5	1
13.92	0	0	13	1	1	4	4	5	5	2	4	4	5	4	4	4	2	1	2	2	2	2	6	6	5	6	2	6	6	6	6	6	6	6	6	6	6	1	5	1	1	1	1	1	1	3	4	5	1
13.92	0	1	5	1	1	3	3	3	4	3	3	4	4	3	3	5	3	3	3	4	5	4	5	3	4	3	3	2	5	3	4	4	3	4	6	6	4	4	5	2	2	3	2	3	4	4	3	4	4
14.0033	0	1	2	1	1	3	3	5	4	3	4	5	5	4	4	5	5	2	5	5	4	4	5	5	5	4	4	5	6	6	2	3	6	4	6	5	4	2	3	1	1	1	3	3	2	3	2	2	2
14.0033	0	0		1	1	3	4	5	4	4	3	4	5	4	4	2	1	2	4	3	3	1	1	5	4	4	3	3	4	3	6	5	4	5	6	5	3	3	4	3	2	4	1	1	2	3	1	2	3
14.0033	0	0	12	2	2	5	4	4	2	2	5	5	2	5	5	4	1	1	1	5	4	3	1	5	5	1	5	6	6	5	6	4	5	2	6	6	5	2	1	1	1	1	1	2	2	3	1	5	1
14.0033	0	0	12	2	1	4	4	4	3	3	3	4	5	4	4	2	2	2	2	2	2	2	3	4	4	4	4	4	4	4	4	4	4	5	4	4	4	3	4	2	1	3	2	3	1	3	3	3	1
14.0033	0	0	11	2	1	2	2	3	4	3	2	1	4	4	2	2	1	3	4	3	4	1	3	6	2	4	3	6	6	6	2	3	6	6	4	5	4	3	4	3	4	2	3	2	1	4	2	5	4
14.0867	0	0	14	1	1	4	3	4	4	4	5	4	5	3	5	4	2	2	1	4	2	3	6	2	1	6	1	4	3	4	4	3	1	1	4	5	5	3	5	2	1	3	3	3	1	3	4	5	4
14.0867	0	1	2	3	3	5	5	5	5	1	5	5	5	5	5	5	5	1	1	5	5	5	2	1	3	1	2	1	2	6	3	3	4	4	2	2	6	3	5	4	2	3	3	3	1	3	2	1	5
14.0867	0	0	14	2	1	4	4	3	4	3	4	2	4	2	2	4	2	2	2	3	2	4	6	1	2	6	5	1	1	3	2	3	4	3	5	6	6	4	1	3	2	3	3	5	1	3	3	5	2
14.0867	0	1	1	1	1	3	3	3	4	2	3	3	5	3	3	3	3	5	4	2	3	3	5	2	2	5	4	5	5	4	5	3	5	2	6	6	6	4	2	3	1	3	3	3	3	4	4	5	3
14.0867	0	0	5	1	1	2	5		4	4	3	5	5	5	3	3	2	1	1	3	2	1	5	6	6	3	6	2	5	6	6	2	4	5	6	6	4	4	5	3	2	1	5	4	1	4	4	5	5
14.0867	0	1	2	1	1	2	3	5	3	2	4	5	4	4	3	2	1	2	1	1	4	3	5	3	2	6	4	5	3	5	5	6	4	6	6	6	6	3	5	2	4	4	2	2	4	4	1	5	3
14.0867	0	0	5	1	1	5	5	5	5	1	5	5	5	5	5	5	5	5	5	5	5	5	1	6	6	6	6	6	6	6	6	6	6	6	6	6	6	1	1	1	1	5	1	1	5	1	1	5	5
14.0867	0	1	4	1	1	3	3	4	3	3	4	4	4	4	3	4	3	2	3	4	3	3	6	6	5	5	6	6	6	6	1	1	6	6	1	2	6	2	2	3	4	3	4	3	2	3	1	2	3
14.0867	0	1	4	1	1	3	3	5	4	3	5	4	3	4	4	4	1	2	1	3	2	3	4	6	3	3	5	6	6	1	6	6	2	2	6	6	2	4	3	5	1	3	3	1	5	3	3	5	5
14.17	0	0	4	2	2	5	5	5	5	4	5	5	5	5	5	4	4	5	1	5	4	2	3	6	6	5	5	6	6									1	2	1	1	1	1	1	1	2	1	5	3
14.17	0	0	2	3	1	3	4	4	4	2	3	2	5	3	3	3	2	2	3	3	2	3	5	5	4	3	5	3	4	3	4	3	4	3	5	3	5	4	3	3	2	3	2	3	1	4	3	5	3
14.17	0	0	5	1	1	4	3	2	2	1	2	3	3	4	4	5	2	1	2	5	4	4	3	5	5	2	4	5	6	2	5	5	5	5	6	5	4	2	2	3	2	3	3	2	2	3	1	5	2
14.17	0	1	8	1	1	4	4	4	3	3	4	3	4	5	5	3	2	2	1	2	2	2	5	6	4	5	4	6	5	5	4	5	6	6	6	6	4	4	4	3	2	4	3	3	1	4	3	5	3
14.17	0	0	10	1	1	4	3	4	4	3	2	3	5	4	4	5	3	4	4	5	4	3	4	6	4	3	3	6	6	4	6	5	6	6	6	5	6	3	4	1	1	1	1	1	3	2	1	5	1
14.17	0	0	8	1	3	4	4	5	5	5	3	4	5	5	5	5	5	4	2	3	4	3	3	6	5	3	6	6	6	6	6	6	6	6	6	6	6	2	2	1	1	2	2	2	1	3	1	5	2
14.17	0	1	1	1	1	1	3	5	5	3	4	3	4	4	5	4	3	2	4	4	3	3	6	6	6	5	4	5	6	5	6	1	1	1	2	6	6	2	2	2	2	2	2	2	2	2	2	4	2
14.17	0	0	6	3	2	2	3	5	4	5	4	4	3	5	5	4	4	2	2	3	1	3	4	5	4	4	4	4	4	4	4	4	4	5	5	6	5	1	2	2	1	2	2	2	1	3	1	4	3
14.17	0	0	12	2	2	4	4	4	4	4	5	5	4	3	4	4	4	2	3	4	2	4	5	6	5	3	5	6	6	6	5	4	5	6	5	4	5	1	4	2	2	2	2	2	1	3	2	4	2
14.17	0	1	3	2	1	4	3	4	4	3	3	3	5	5	5	4	2	3	1	3	3	3	4	2	5	4	3	4	6	4	6	6	6	6	6	1	6	3	5	4	4	3	4	2	5	1	5	5	4
14.2533	0	0	2	1	1	3	3	4	4	3	4	2	5	5	5	4	3	2	2	4	2	4	4	5	5	5	5	4	4	3	6	3	5	5	6	5	4	3	4	2	2	2	3	3	2	3	3	3	3
14.2533	0	1	8			3	3	4	3	3	2	3	4	4	4	4	2	1	3	3	4	3	3	4	3	4	3	6	4	4	6	4	4	5	6	6	4	4	3	2	1	4	5	3	2	4	2	5	3
14.2533	0	1	6	2	2	4	3	2	3	2	3	4	5	2	2	5	4	1	1	5	5	3	4	6	4	4	4	4	6	3	6	3	6	6	6	6	4	1	4	2	1	1	1	1	1	3	4	1	3
14.2533	0	0	1	2	2	3	4	3	4	1	5	4	5	4	5	4	2	1	1	2	2	3	1	5	4	4	6	6	6	4	6	3	6	6	6	6	6	1	1	4	2	1	1	1	1	3	1	5	1
14.2533	0	0	8	1	1	5	5	5	5	4	5	5	5	5	5	4	3	2	2	5	4	3	6	6	6	6	6	6	6	6	6	5	6	6	5	6	6	1	2	1	1	1	1	1	1	2	1	5	1
14.2533	0	0	4	1	1	3	3	4	2	2	3	3	4	3	3	4	4	1	1	4	2	2	4	5	4	2	5	6	6	4	5	4	5	5	4	4	5	3	3	2	2	2	2	3	2	3	2	4	3
14.2533	0	0	13	1	1	3	3	4	3	3	5	3	5	1	2	2	2	4	4	1	2	1	4	6	5	5	5	3	6	3	5	3	5	4	6	5	4	3	3	3	3	3	3	3	3	3	3	3	3
14.2533	0	1	4	1	1	3	4	3	5	2	4	5	5	1	3	2	3	1	1	3	1	2	6	4	4	5	5	5	5	6	5	5	4	5	5	4	5	3	2	2	2	3	3	1	3	4	1	4	3
14.2533	0	1	4	1	1	4	4	3	5	2	2	1	5	2	5	4	2	1	3	4	4	4	5	6	5	5	5	6	6	5	5	5	6	6	5	5	6	2	5	4	4	2	4	2	4	4	4	5	5
14.3367	0	0		1	1	4		2	4	1	5	5	5	4	2	4	3	1	1	5	5	3	6	6	6	6	1	1	1	6	1	5	3	5	4	6	1	3	4	5	5	1	5	1	5	3	2	5	5
14.3367	0	0	8	3	3	4	4	4	5	5	4	4	5	4	5	5	3	1	2	4	4	3	5	6	5	6	2	5	6	6	6	6	5	5	3	6	6	3	4	1	1	1	1	3	1	3	4	5	1
14.3367	0	0	5	2	1	4	4	4	5	2	5	3	5	3	3	4	3	2	3	4	2	1	3	6	4	3	6	6	6	6	6	5	6	6	5	6	6	2	5	1	1	1	1	1	1	2	2	5	3
14.3367	0	0	2	1	1	4	5	4	4	3	4	5	5	4	4	3	4	2	2	4	4	3	4	6	6	6	1	3	4	6	3	5	1	5	1	5	3	2	2	3	3	1	4	1		4	4	5	5
14.3367	0	1	5	1	1	4	3	4	2	4	3	4	5	5	5	4	2	2	2	3	2	3	4	4	3	4	2	3	3	4	4	4	4	4	4	4	3	5	1	2	2	5	1	3	2	4	4	5	5
14.3367	0	1	9	1	1	3	4	2	3	1	2	4	5	2	3	3	3	3	4	3	1	1	4	2	4	3	3	5	3	5	3	3	3	6	5	4	4	3	5	5	4	4	3	2	3	3	2	2	3
14.3367	0	1	3	1	1	5	4	5	4	4	3	4	5	5	5	4	4	1	1	2	1	1	2	6	3	1	1	5	6	4	6	6	6	6	6	1	5	4	5	3	1	3	3	1	2	3	3	5	4
14.3367	0	0	6	1	1	4	4	3	4	3	3	3	4	2	3	4	5	1	2		1	1	3	6	3	4	4	4	6	4	4	4	6	4	6	4	5	3	2	2	3	4	5	3	2	2	2	1	5
14.42	0	1	8	1	1	3	4	5	4	4	1	4	5	2	4	4	4	4	1	5	4	2	3	4	4	4	4	3	2	6	4	1	5	6	2	4	2	3	1	3	2	1	2	3	5	4	4	3	3
14.42	0	1	5	2	1	3	3	5	4	4	4	5	5	5	5	5	5	4	4	4	2	3	2	5	2	2	2	5	5	3	6	5	5	5	6	6	6	1	3	1	1	3	1	3	1	3	1	4	2
14.42	0	0	3	2	2	4	3	5	5	2	4	5	4	2	3	4	4	3	2	3	2	4	2	5	2	2	3	4	3	4	4	5	4	4	4	4	4	2	2	3	2	2	2	2	3	2	3	4	3
14.42	0	1	4	1	1	3	3	3	3	3	3	4	3	2	4	3	3	2	3	4	3	4	5	6	3	2	3	6	6	3	3	3	3	4	1	1	6	4	3	2	3	3	2	3	3	4	3	2	3
14.5033	0	0	12	1	1	2		5	4	2	4	2	4	5	5	4	2	2	4	4	4	2	5	1	2	4	5	6	5	5	5	5	4	5	5	5	5	2	5	1	1	1	3	2	1	2	4	4	1
14.5033	0	1	3	1	1	2	4	1	2	3	4	5	4	4	5	1	2	3	1	2	1	1	3	6	5	4	6	5	6	5	4	6	6	1	6	6	6	1	4	3	5	3	5	1	4	5	1	5	4
14.5033	0	1	7	1	1	5	4	2	4	3	3	4	5	1	5	5	2	1	1	4	3	3	4	6	4	4	4	6	5	6	2	4	6	6	6	6	4	3	5	5	1	5	2	2	2	3	1	2	2
14.5033	0	1	2	1	1	4	4	3	4	5	3	2	4	3	4	4	4	1	1	3	1	2	3	6	6	3	6	6	6	5	6	1	6	6	6	6	5	3	5	2	1	3	1	1	1	3	1	5	1
14.5033	0	0	14	1	1	4	2	4	5	1	4	4	5	4	4	4	2	1	1	2	4	2	5	6	5	6	6	6	6	6	3	4	6	6	6	6	6	2	4	4	2	2	4	1	4	3	1	5	3
14.5033	0	1	5	1	1	5	4	5	4	3	4	5	5	5	5	4	2	3	3	4	2	3	5	6	4	4	4	4	5	5	6	5	6	4	5	6	6	4	3	1	2	4	4	1	1	3	1	3	5
14.5033	0	0		1	1	3	4	4	5	2	3	4	5	1	2	4	3	1	2	5	5	1	6	6	6	6	4	6	5	5	6	6	5	6	6	6	6	1	1	1	1	1	1	1	1	2	3	5	4
14.5033	0	1	2	2	1	3	5	3	5	4	3	4	5	5	5	4	5	1	2	4	5	3	6	6	5	6	5	6	6	6	5	6	6	6	6	6	6	2	5	1	1	1	4	1	3	2	1	4	3
14.5033	0	1	5	1		2	3	4	3	2	3	3	4	2	4	2	2	2	2	2	2	2	6	3	4	6	1	6	5	3	3	4	2	4	4	6	4	3	5	2	3	3	2	3	2	3	4	5	3
14.5033	0	1		1	1	4	3	4	4	2	4	2	5	2	3	4	4	4	2	5	2	3	4	6	5	2	6	6	6	5	4	5	6	4	6	6	5	2	4	4	2	3	3	3	2	3	3	4	3
14.5867	0	0	5	1	1	5	5	5	5	5	5	4	5	5	5	4	4	2	2	4	4	4	2	4	4	4	4	5	5	6	5	4	3	5	6	6	4	1	2	1	1	1	2	2	3	2	1	2	2
14.5867	0	1	1	1	2	3	3	5	4	4	3	4	5	2	5	4	3	1	2	2	5	2	1	5	4	1	6	6	6	5	6	6	5	5	6	6	6	3	2	1	1	1	2	1	1	1	1	1	4
14.5867	0	1	8	2	2	4	5	5	5	5	4	5	5	5	5	4	1	1	1	4	3	4	6	6	6	6	6	6	6	6	4	6	6	6	6	6	6	1	5	1	1	1	1	1	1	1	2	3	3
14.5867	0	0	11	1	1	2	2	4	1	5	2	1	2	4	3	5	3	4	2	3	4	2	3	2	4	2	3	3	2	2	4	4	2	3	2	4	2	2	3	4	3	2	3	2	3	2	3	4	5
14.5867	0	0	3	1	1	5	4	4	5	1	5	3	5	4	5	5	1	1	3	3	4	2	6	6	1	6	1	5	5	5	6	4	6	4	6	6	5	3	4	1	2	2	4	1	4	3	4	5	3
14.5867	0	1	1	1	1	4	4	4	5	4	4	4	5	4	5	2	1	2	2	2	2	2	5	6	3	2	5	5	6	5	6	5	6	6	6	6	5	3	4	4	4	4	4	1	2	3	2	5	5
14.5867	0	1	2	1	1	4	4	3	4	2	4	3	5	3	3	3	3	2	1	2	1	2	6	1	1	6	1	1	1	4	1	4	1	2	3	2	3	5	5	5	5	5	5	4	1	5	5	5	5
14.5867	0	0	4	2	1	2	3	3	2	2	2	3	5	2	2	3	3	1	1	4	4	3	3	6	4	4	3	4	5	2	5	2	5	5	5	5	5	3	3	1	3	1	4	1	1	3	5	1	1
14.67	0	1	7	1	1	4	4	3	4	2	4	4	5	3	3	4	4	2	3	4	3	3	4	6	5	5	5	6	6	5	5	2	6	6	6	2	3	3	4	2	2	3	3	3	2	3	2	3	3
14.67	0	0	14	2	1	5	4	5	5	4	4	5	5	5	5	4	3	2	1	4	4	4	5	2	3	5	2	4	3	6	5	5	4	5	5	6	4	1	2	1	1	1	1	2	1	2	1	4	1
14.67	0	1	4	1	1	3	4	3	4	3	3	4	4	3	3	4	3	3	3	5	3	3	4	6	5	6	5	6	5	5	4	6	6	6	6	6	5	3	4	2	3	3	4	2	3	3	2	3	3
14.67	0	1		1	1	2	3	2	4	3	5	5	4	2	3	5	3	3	2	4	3	3	4	6	3	5	5	4	5	2	3	1	5	1	5	6	5	5	1	3	3	2	3	4	3	5	3	2	3
14.7533	0	1	5	1	2	2	3	5	1	5	2	1	1	2	1	4	4	1	1	4	3	4	5	5	3	5	1	4	4	3	5	3	4	4	1	2	3	1	3	2	4	4	4	4	1	5	3	5	3
14.7533	0	1	6	1	1	2	3	4	5	3	1	5	4	4	3	5	3	4	4	4	2	2	5	6	5	4	6	6	6	6	6	3	6	1	6	6	5	5	4	1	1	4	1	2	2	4	1	5	2
14.7533	0	1	2	1	1	4	4	4	5	4	3	4	5	5	5	4	2	1	3	3	2	3	5	5	4	6	3	5	4	6	5	4	4	6	6	6	5	2	5	2	1	2	1	2	1	2	3	5	2
14.7533	0	1	1	1	1	2	3	3	4	5	2	3	4	5	4	4	1	3	1	2	3	2	4	6	5	2	1	6	6	6	6	6	6	6	6	5	5	1	3	3	3	3	3	4	3	5	1	3	1
14.7533	0	0	5	1	1	3	4	3	4	2	4	3	4	4	3	4	2	2	1	3	2	2	6	3	4	4	6	4	3	3	4	4	4	5	4	3	4	3	1	3	2	3	2	3	1	4	3	5	3
14.7533	0	1		1	1	2	3	3	4	3	4	4	4	2	2	2	3	3	3	3	3	3	4	6	6	5	4	6	4	4	2	2	4	4	6	4	4	4	1	5	5	1	5	3	5	3	5	1	1
14.7533	0	1	6	1	1	3	4	3	2	2	3	5	3	2	4	5	1	3	2	3	2	3	1	5	3	2	6	1	4	6	3	4	1	4	6	4	5	4	2	3	3	2	5	3	5	4	5	1	4
14.8367	0	1		1	1	4	4	4	4	3	3	2	5	4	4	4	4	2	1	3	3	3	6	6	5	6	4	6	5	5	4	3	5	5	4	4	6	2	3	1	1	2	2	2	1	3	2	3	2
14.8367	0	0	12	1	1	5	4	5	5	5	5	5	4	5	5	5	3	2	3	5	5	3	4	5	6	4	4	4	4	5	5	5	4	4	6	6	5	2	4	1	2	3	2	2	1	3	3	5	2
14.8367	0	1	7	1	1	3	4	4	4	3	4	3	5	5	4	3	1	2	3	2	2	2	6	6	5	6	4	5	6	6	6	6	6	6	6	6	6	2	5	1	1	2	2	3	1	3	2	3	1
14.8367	0	1	9	1	1	5	4	5	4	4	3	5	5	4	4	2	2	1	1	4	2	2	5	6	4	5	6	6	6	6	5	4	4	5	5	5	4	5	5	2	1	4	4	2	1	2	4	5	4
14.92	0	0	3	1	1	5	3	3	5	3	2	3	4	4	4	4	3	2	1	3	2	2	2	6	6	1	5	6	6	6	6	4	6	4	6	6	5	2	1	1	1	1	2	2	1	3	1	4	3
14.92	0	1	7	1	1	4	4	5	4	4	4	4	4	4	5	5	5	2	1	5	4	4	5	6	6	4	5	6	6	6	5	4	5	6	6	5	5	4	3	4	4	4	3	3	2	4	3	2	2
15.0033	0	0	10	1	2	3	4	5	4	3	3	4	5	4	5	4	3	2	3	3	3	3	4	4	4	5	3	4	4	4	4	4	3	4	4	5	5	2	2	3	3	2	3	3	3	2	3	4	2
15.0033	0	0	5	1	1	2	4	5	5	2	5	3	5	4	5	4	2	4	3	3	2	2	4	4	4	3	3	3	3	3	5	5	3	5	5	5	3	4	3	2	2	3	4	3	2	3	3	4	3
15.0867	0	0	10	1	1	3	3	4	5	2	3	2	5	5	5	2	1	1	1	2	1	1	6	5	5	5	5	4	5	4	5	3	5	6	6	6	5	2	1	1	1	1	2	1	1	4	1	4	1
15.0867	0	1	5	1	1	4	3	4	3	1	2	4	5	1	2	4	3	4	2	5	4	2	1	6	4	3	5	4	5	4	6	4	5	4	6	6	6	3	3	2	3	3	4	3	3	4	3	5	4
15.17	0	0	1	1	1	2	3	4	4	2	3	1	5	3	2	4	3	1	1	4	2	4	3	3	3		3	1	1	2	6	4	1	5	2	3	4	3	4	2	1	3	4	2	1	4	3	5	1
15.17	0	0		1	1	5	3	4	3	3	4	4	5	5	5	4	5	1	1	4	1	2	4	5	3	2	4	3	4	4	5	4	4	6	6	6	4	2	2	2	1	1	1	1	1	2	2	5	3
15.17	0	0	3	2	1	4	4	5	4	4	4	4	2	5	5	4	4	3	3	4	4	3	3	6	4	3	4	5	5	5	5	4	5	5	5	6	5	1	1	2	1	1	2	2	1	2	1	4	2
15.17	0	0	5	1	1	3	4	5	4	4	4	4	5	4	5	5	5	2	2	5	4	5	3	6	4	6	5	4	6	5	3	4	5	6	6	6	5	3	1	1	1	2	2	2	2	4	1	2	3
15.2533	0	0	7	1	1	5	4	5	4	3	5	5	5	5	5	4	3	2	2	2	2	4	1	6	4	1	1	4	3	5	6	4	4	6	6	6	4	2	1	1	1	1	2	2	1	3	1	2	2
15.2533	0	1	2	1	1	4	5	5	4	3	2	4	4	5	3	4	5	3	4	3	2	4	6	6	3	5	2	6	6	6	6	4	6	6	6	6	4	2	5	1	1	4	3	1	1	2	5	4	3
15.2533	0	1	1	2	1	5	5	5	4	2	5	5	5	4	5	4	1	1	1	2	1	2	6	6	6	5	5	5	6	6	6	4	6	6	6	6	6	3	1	1	1	1	1	3	1	3	1	4	1
15.2533	0	1	3	1	1	3	3	3	4	3	3	4	5	3	3	4	4	3	3	4	4	4	4	6	6	5	6	6	6	6	6	5	6	2	6	6	4	3	5	2	4	3	1	2	1	2	1	2	1
15.2533	0	0	14	1	1	2	4	2	4	4	2	2	5	1	3	4	5	5	1		3	4	3	5	4	4	4	5	4	2	4	2	4	3	2	2	5	3	2	1	1	3	4	3	2	4	2	2
15.2533	0	1	4	1	1	4	3	5	4	4	4	3	4	4	2	4	2	1	2	3	2	3	5	6	2	3	5	5	6	4	4	5	6	4	6	4	4	3	5	2	5	3	4	3	5	3	4	5	3
15.2533	0	1	5	1	1	4	3	4	5	1	3	1	5	5	5	2	3	1	1	3	5	3	5	4	5	4	3	5	4	6	6	5	3	4	4	5	4	5	5	5	5	1	5	3	4	5	5	5	3
15.3367	0	1		2	1	2	3	1	4	1	3	1	5	3	4	1	2	1	1	1	1	1	5	3	1	5	2	2	2	4	4	2	3	5	6	2	3	3	4	2	1	3	2	4	1	2	5	5	3
15.3367	0	1	3	1	1	4	3	4	4	3	3	3	5	3	3	1	5	2	1	2	1	2	5	6	5	5	4	5	5	6	4	4	5	4	4	5	5	1	3	3	3	3	3	3	3	3	3	3	1
15.3367	0	1	4	1	1	3	4	4	4	3	3	4	4	4	3	4	4	2	3	4	3	4	5	6	6	4	5	4	6	5	4	3	4	5	4	4	4	3	5	3	2	3	3	3	2	3	3	4	3
15.3367	0	0	1	1	1	3	5	5	5	5	4	5	5	5	5	5	5	3	2	5	4	4	5	5	5	5	6	6	6	6	1	1		6	6	6	4	1	5	5	5	1	5	1	4	2	4	5	5
15.42	0	1	5	1	1	3	4	5	5	4	5	5	5	5	5	4	2	4	2	4	4	3	6	5	4	5	5	5	6	6	4	4	4	4	6	6	5	4	5	1	1	3	2	3	2	3	2	3	2
15.5033	0	0	8	1	1	3	3	2	3	2	3	4	5	4	4	3	2	2	2	3	4	3	4	5	3	4	3	4	4	3	4	4	4	4	4	4	4	2	2	2	2	4			1	4	3	4	3
15.5033	0	1	3	1	1	3	3	4	5	4	4	5	5	4	4	4	1	2	1	2	2	2	6	5	2	2	2	2	2	5	4	5	2	5	3	5	2	3	3	3	3	3	2	2	2	3	3	5	4
15.5033	0	1	9	2	1	3	3	3	4	2	4	4	5	2	2	4	4	2	1	5	5	3	6	6	5	5	4	5	4	5	6	2	4	6	6	1	4	5	1	1	1	3	5	3	1	5	1	5	5
15.5033	0	0	3	3	3	5	5	4	5	5	5	5	2	5	5	4	1	4	4	4	4	4	6	6	6	6	6	6	6	6	6	6	6	6	6	6	6	1	3	1	1	1	1	1	1	1	1	3	1
15.5033	0	1	2	2	2	2	3	4	4	3	2	4	4	3	5	4	3	3	4	2	3	1	1	6	2	3	2	6	5	6	2	2	6	2	4	2	6	3	2	2	3	1	4	3	5	2	2	3	5
15.5867	0	1	3	1	1	2	3	2	4	1	3	2	5	2	2	2	1	1	1	1	1	1	6	6	5	6	4	3	4	3	5	3	5	6	6	6	5	3	2	3	1	3	4	3	2	3	4	5	2
15.5867	0	1	3	1	1	3	4	4	4	3	4	4	4	5	5	4	3	2	3	2	2	2	5	5	5	6	4	5	4	5	5	4	5	4	6	6	6	2	3	2	1	2	1	2	1	3	2	5	1
15.5867	0	1	1	1	2	4	2	5	5	4	4	5	5	5	4	2	2	1	1	1	1	1	6	6	5	5	6	6	6	6	6	6	6	6	6	3	6	1	5	5	2	1	5	2	4	2	5	5	4
15.5867	0	1	3	1	2	3	4	5	5	2	4	4	5	5	5	5	1	1	1	2	1	2	6	6	6	5	4	4	6	6	6	4	6	6	6	6	6	3	4	4	1	3	4	3	3	2	3	2	4
15.67	0	1		1	1	3	5	3	4	2	4	5	5	2	2	5	3	1	1	3	3	1	6	5	5	5	6	6	6	5	6	1	6	6	6	3	5	5	1	1	3	3	3	5	3	1	5	5	1
15.8367	0	1	7	2		5	3	3	4	3	3	4	2	4	4	2	1	5	2	2	2	3	1	1	1	1	1	3	4	4	3	3	4	5	6	1	5	1	1	1	1	5	1	5	1	5	3	5	1
15.92	0	0	6	1	1	3	3	2	2	2	2	2	3	3	3	3	2	3	2	2	2	2	4	4	4	4	3	3	4	3	3	4	4	4	4	3	3	3	4	3	3	3	3	3	3	3	3	3	3
16.0033	0	0	5	1	1	4	4	5	5	3	4	4	4	4	4	4	4	1	2	4	4	4	4	5	5	5	6	6	6	5	6	4	6	6	6	6	5	1	4	1	1	1	2	1	1	2	2	5	3
16.0033	0	0	1	1	1	4	4	3	4	3	5	3	5	3	5	4	3	2	4	5	4	3	5	4	4	4	4	4	3	4	4	4	4	5	3	4	4	2	3	2	3	2	3	2	3	4	2	2	3
16.0033	0	0	4	1	1	5	4	1	5	3	2	2	2	3	3	4	4	1	1	2	2	2	5	4	4	3	4	4	4	5	3	4	6	5	3	3	5	2	2	1	1	2	1	3	1	3	1	5	2
16.17	0	1	6	1	1	4	4	5	4	2	4	4	5	1	1	4	4	1	1	4	2	2	6	6	5	6	6	6	6	6	6	3	4	1	1	5	5	5	5	4	5	5	5	1	5	5	5	5	5
16.17	0	0	4	2	1	3	4	2	5	1	5	5	5	3	3	5	5	3	3	5	3	5	6	6	6	6	5	6	6	5	4	1	6	6	2	2	6	1	5	5	5	1	3	3	5	5	4	5	5
16.2533	0	0	4	1	1	3	3	4	4	3	3	4	4	3	4	4	2	2	2	4	3	3	3	4	3	2	3	4	4	4	4	3	4	4	4	4	4	2	2	2	2	2	2	3	3	3	2	4	3
16.8367	0	0	1	2	1	4	4	5	5	4	5	5	5	5	5	5	5	4	5	5	5	4	4	6	5	4	5	6	5	4	5	4	6	4	6	6	4	2	4	2	1	2	4	1	1	3	2	5	2
	1	0	14	1	1	1	1	1	1	1	1	1	1	1	1	4	5	5	2	2	3	1	6	1	1	1	1	3	2	1	6	1	1	1	1	1	1	5	1	1	1	5	5	5	1	5	3	5	1
	1	0		1	1	3	4	5	1	4	1	5	5	5	5	4	3	1	1	4	2	3	3	3	2	4	1	2	2	4	2	5	2	1	5	3	2	3	3	1	1	1	1	2	1	1	2	4	2
	1	0		2	1	3	3	5	4	3	4	3	4	5	5	4	4	3	3	5	5	3	3	6	3	3	3	6	6	6	4	4	6	6	6	6	6	3	3	1	1	3	1	3	1	3	1	5	3
	1	0		2	1	5	5	3	5	4	5	5	5	5	3	5	5	3	5	5	4	3	3	6	4	2	4	5	5	6	3	3	5	4	6	1	6	2	5	2	1	1	4	1	1	2	1	3	2
10.0033	1	0	8	1	2	5	5	5	4	5	5	5	1	5	5	5	5	1	5	5	4	4	1	6	1	1	6	6	6	6	1	6	6	6	6	1	6	1	5	1	1	1	1	1	1	1	1	4	1
10.17	1	0	8	2	2	4	3	3	4	2		4	2		5	5	5	1	1	5	5	3	6	6	6	6	6	6	6	1	6	1	6	6	6	6	6	1	1	4	2	1	1	1	4	5	1	5	1
10.17	1	0	8	1	1	4	3	5	4	2	3	4	3	2	3	5	4	1	2	5	4	4	2	6	6	3	1	1	6	4	6	6	6	6	6	6	6	1	1	1	1	1	1	1	1	1	1	1	1
10.42	1	0		1	1	5	4	1	5	5	5	5	5	5	5	5	3	2	1	5	4	4	1	6	6	1	6	6	6	5	3	5	6	6	6	6	6	1	1	1	1	1	1	1	1	1	1	5	1
10.42	1	1	4	3	1	4	5	5	5	5	5	1	5	5	5	5	5	1	5	5	4	5	6	6	6	1	6	6	6	6	6	5	6	6	6	6	6	3	5	3	1	1	1	1	1	1	3	1	1
10.42	1	0		3	3	2	2	4	4	2	1	5		5	5	4	4	5	5	5	5	3	6	6	1	6	6	1	6	6	6	6	6	6	6	6	6	1	1	1	1	1	1	1	1	1	1	1	1
10.42	1	1	1	1	1	3	2	5	5	4	5	5	5	5	5	2	3	1	3	2	4	2	3	5	6	3	5	4	5	6	6	6	5	5	6	6	6	3	5	1	1	3	2	1	1	1	4	1	1
10.42	1	0	10	1	1	2	3	3	2	3	3	2	2	3	4	2	3	3	4	4	3	4	2	4	3	3	3	3	3	4	4	4	4	5	5	5	2	3	3	3	2	3	3	3	1	4	3	3	3
10.5033	1	0	6	2	2	5	5	5	5	4	5	5	5	4	5	5	5	1	3	5	4	2	6	6	6	6	6	6	6	6	6	6	5	6	6	6	5	1	1	1	1	1	1	1	1	1	1	5	2
10.5033	1	1	3	2	2	4	3	5	4	4	1	5	5	4	5	4	1	1	1	4	3	4	4	4	3	5	4	1	4	4	6	2	6	4	5	6	6	1	3	2	1	2	3	2	3	2	1	5	4
10.5033	1	1	8	2		3	2	5	4	1	2	4	2	4	1	5	2	1	1	4	5	3	5	6	4	6	5	5	6	6	2	4	6	6	6	6	5	3	2	3	3	4	3	1	2	2	4	4	3
10.5033	1	0		1	2	2	2	5	4	2	4	5	5	5	5	5	5	1	2	5	4	2	6	6	6	6	6	6	6	6	6	2		6		6	6	3	2	4	3	5	5	3	5	2	3	5	5
10.5033	1	1	1	1	1	3	4	3	4	1	4	4	5	3	2	5	3	4	3	4	4	4	5	6	4	5	3	6	6	6	1	4	6	6	6	6	6	3	4	1	1	1	2	2	1	2	1	2	1
10.5867	1	1	2	1	1	3	4	1	4	1	3	5	5	1	1	4	4	1	1	4	2	1	1	4	1	2	1	1	1	1	6	3	1	1	6	6	1	4	5	5	1	1	1	5	1	5	1	1	1
10.5867	1	0	10	2	1	3	2	3	4	2	3	2	4	4	3	4	3	2	4	4	3	2	4	5	4	3	4	5	4	5	6	4	5	3	6	6	5	3	2	2	2	3	2	3	2	3	2	4	3
10.5867	1	1	1	1	1	1	4	2	4	1	4	4	5	5	5	4	1	1	5	3	1	1	6	6	3	5	4	5	5	5	6	6	6	1	6	6	4	1	5	1	1	1	5	1	1	1	1	1	1
10.5867	1	1	1	1	1	3	3	4	4	1	3	4	3	4	4	4	3	2	3	2	1	2	4	6	2	3	4	5	2	4	6	4	4	1	6	6	4	3	3	2	2	3	2	2	3	5	1	1	2
10.5867	1	1	1	1	2	3	3	4	3	3	2	4	4	3	3	3	3	3	4	2	2	2	5	5	5	5	4	3	4	5	5	5	5	5	5	5	5	2	2	2	2	2	2	2	2	2	2	2	2
10.5867	1	1		2	2	4	4	4	4	3	4	4	4	4	5	4	3	3	2	5	4	3	5	6	6	5	5	4	6	4	4	5	6	6	6	6	5	2	3	3	2	3	2	3	2	3	2	3	3
10.5867	1	0	9	1	1	5	3	5	4	5	5	5	5	3	3	5	5	1	1	5	4	1	6	6	6	6	6	6	5	6	6	6	6	6	6	6	6	3	1	1	1	1	1	1	3	4	3	3	1
10.5867	1	1	5	1	1	4	3	4	4	2	4	3	4	4	5	5	4	1	1	5	3	4	5	6	4	5	3	3	5	3	2	3	5	6	5	2	3	3	2	1	1	1	3	1	2	4	3	1	1
10.67	1	1	3	1	2	5	4	5	5	5	5	5	5	5	5	4	3	1	1	3	3	3	6	6	4	6	5	6	6	4	6	1	6	6	6	6	6	3	5	1	1	5	3	1	2	2	1	5	3
10.67	1	1	2	3	2	3	4	4	2	2	4	2	4	4	4	4	3	2	2	5	2	4	4	4	3	5	4	4	4	5	5	3	4	4	5	4	4	4	5	2	2	4	4	2	4	3	2	5	5
10.67	1	1	9	1	1	5	5	5	3	1	5	5	5	1	4	4	2	1	1	2	5	2	6	4	4	5	4	1	4	6	3	2	4	4	1	1	4	3	5	3	3	3	5	3	3	1	1	3	3
10.67	1	1	4	1	1	3	3	3	4	3	4	4	4	3	3	4	4	3	4	3	3	3	5	5	5	5	5	5	5	4	6	5	5	2	5	5	2	3	3	3	3	3	3	3	3	3	3	3	3
10.67	1	0	5	1	1	2	2	2	2	1	2	4	2	4	5	5	4	5	1	3	2	2	4	6	1	1	2	4	5	3	6	3	4	6	6	4	5	4	5	3	4	5	5	2	3	5	2	3	4
10.67	1	0	9	2	2	5	4	5	4	3	5	1	5	5	5	5	2	1	1	5	5	5	6	6	6	6	6	6	6	6	6	6	6	6	6	6	6	4	5	4	4	3	3	3	1	1	5	3	4
10.7533	1	1	6	1	1	3	4	2	3	2	3	4	4	3	3	4	3	3	3	4	4	3	4	4	4	3	3	4	4	3	4	3	3	3	3	4	4	4	3	2	1	4	3	2	1	3	1	3	3
10.7533	1	0	5	2	2	3	5	3	2	2	2	4	5	4	3	5	5	5	5	5	5	5	1	1	4	1	3	6	2	6	1	1	1	6	6	3	6	1	3	1	3	3	3	1	5	5	1	3	2
10.7533	1	1	5	1	1	1	1	3	2	2	1	1	4	1	1	4	2	4	4	5	5	4	4	6	6	1	6	5	5	3	6	4	5	5	3	4	4	2	2	4	4	2	3	4	3	2	4	3	2
10.7533	1	1		1	1	2	2	5	4	4	4	4	2	5	5	2	4	2	1	2	3	2	3	5	4	3	3	4	5	2	6	2	4	5	6	6	5	4	2	3	3	4	1	3	2	2	2	3	2
10.7533	1	0	9	1	1	5	5	1	4		3	4	3	1	1	5	4	3	1	4	5	5	1	6	6	1	6	6	6	5	6	1	6	6	6	6	6	1	2	5	1	1	1	1	1	1	1	5	5
10.7533	1	1	1	1	1	3	4	5	5	5	5	4	5	4	4	4	2	2	2	2	2	2	1	6	4	4	6	2	6	5	6	2	6	5	6	6	6	4	4	2	1	2	4	2	4	3	1	5	4
10.7533	1	0	10.5	1	1	5	4	5	3	3	5	5	5	5	5	3	3	1	1	4	5	4	6	6	6	6	6	6	6	6	6	1	6	6	6	6	6	1	1	1	1	1	1	1	1	5	1	5	1
10.7533	1	0	7	1	1	3	3	2	4	2	3	4	3	2	3	5	5	5	5	4	1	1	2	6	6	3	1	1	6	4	6	6	6	6	6	6	6	4	3	2	4	4	3	1	2	2	3	5	2
10.7533	1	1	1	2	1	3	2	5	4	2	4	5	5	5	5	4	4	1	1	3	4	2	6	6	5	4	4	3	6	3	1	2	6	1	6	6	5	4	2	2	2	1	1	1	2	4	3	4	2
10.8367	1	0		1	1	4	3	2	1	3	4	3	5	1	2	5	4	1	5	5	3	5	2	3	5	2	4	4	3	4	2	4	4	3	4	3	4	3	5	3	4	2	2	3	1	3	1	1	2
10.8367	1	1	8	1	3	2	3	5	5	1	5	5	5	5	5	5	1	5	2	3	5	3	6	6	6	6	1	2	3	6	6	4	6	1	6	6	6	1	5	3	1	4	5	2	1	3	2	5	5
10.8367	1	1	7	2	1	3	3	5	3	3	3	2	4	5	4	3	2	4	3	2	2	4	2	6	5	6	5	6	6	6	6	5	6	6	6	5	5	2	3	1	1	2	3	2	1	2	1	2	2
10.92	1	0	10.9	3	2	4	5	5	4	4	5	5	3	5	5	5	4	5	5	5	4	4	6	3	3	1	1	3	3	6	6	4	2	6	5	6	2	1	1	1	1	1	1	1	1	1	1	1	1
10.92	1	1	6	2	1	2	4	5	4	3	4	3	4	5	4	5	2	5	3	4	2	3	4	2	2	1	2	3	5	2	6	6	6	3	6	6	6	1	1	1	1	1	1	2	1	5	1	1	1
10.92	1	0	8	1	1	5	5	5	5	5	5	5	3	5	5	5	5	5	5	5	5	4	1	6	1	1	6	6	6	6	2	6	6	6	6	6	6	5	1	1	1	1	1	1	1	1	1	1	1
10.92	1	1	2	1	1	3	2	2	4	4	2	2	5	2	3	3	3	1	1	2	1	5	3	4	4	3	4	3	4	4	4	5	4	3	1	5	3	5	3	5	4	4	2	2	1	4	1	3	2
11.0033	1	0	7	2	2	4	4	5	5	4	3	4	4	5	5	4	4	2	4	3	4	4	4	5	6	5	5	5	5	5	6	5	5	6	6	6	5	1	5	1	1	1	1	1	1	1	1	1	1
11.0867	1	1	5	3	2	5	3	5	3	4	1	5	3	5	5	3	3	3	5	3	3	3	4	5	4	2	2	4	5	4	6	4	4	4	6	5	4	3	3	2	1	2	3	3	1	3	3	3	3
11.0867	1	1	5	1	1	4	3	3	3	4	4	3	5	4	4	4	4	3	3	4	3	4	3	5	4	3	6	3	6	4	6	3	6	4	6	6	4	3	5	1	1	3	5	3	1	5	3	5	3
11.0867	1	1	1	1	1	5	5	5	5	1	3	3	5	5	4	5	4	3	2	5	4	4	5	6	2	2	4	6	6	2	6	2	5	6	6	6	6	3	5	1	1	1	1	1	2	3	1	1	1
11.0867	1	0	8	2	1	3	3	3	5	4	5	5	5	5	5	4	4	1		2	1	1	6	6	6	6	6	6	6	4	6	6	1	6	1	1	6	5	1	1	1	5	1	5	1	5	1	5	5
11.17	1	1	9	2	1	5	4	5	5	3	5	1	3	5	4	4	3	3	4	4	3	3	1	6	1	6	6	6	5	4	1	6	5	4	6	6	6	5	1	1	1	2	4	1	1	2	1	1	1
11.17	1	0	5	2	2	5	5	5	3	5	3	2	5	5	5	5	5	1	5	1	5	5	6	3	1	6	6	6	6	5	6	6	2	3	6	6	6	3	1	1			1	5	1	5	1	2	3
11.17	1	0	7	2	2	5	4	4	5	3	5	5	5	5	5	4	3	3	3	4	5	3	6	6	6	6	6	6	6	6	5	4	5	6	6	6	6	1	4	1	1	1	1	1	2	3	1	4	1
11.17	1	1	4	1	1	2	3	5	5	4	4	2	3	4	2	2	3	4	3	2	3	2	4	2	4	2	4	3	4	3	6	2	2	4	6	5	4	1	5	5	5	1	5	1	5	1	5	5	5
11.2533	1	1	6	1	1	3	5	5	1	4	4	4	1	1	3	1	5	4	5	1	4	2	2	6	4	1	3	6	6	1	1	1		6	1	6	4		3		2	1	3	1	3	3	1	5	4
11.2533	1	0	4	1	1	5	5	4	5	2	2	5	5	5	5	4	2	1	1	5	5	5	3	4	4	4	4	4	4	4	4	3	4	4	5	5	4	2	3	2	2	1	2	3	3	3	2	5	1
11.2533	1	1	5	1	1	5	3	5	5	4	5	3	5	1	5	5	4	1	1	3	5	3	1	6	6	4	6	6	6	1	6	4	6	6	6	6	6	3	3	1	1	1	2	1	1	1	1	2	1
11.2533	1	1	2	1	1	4	3	5	4	3	3	4	5	5	5	5	4	2	2	3	2	3	5	5	6	5	3	4	5	6	6	6	6	6	6	6	5	2	5	5	4	1	2	2	5	2	2	5	5
11.3367	1	0	3	1	1	5	2	2	5	5	4	5	5	2	3	5	5	3	5	5	3	2	1	4	3	3	4	4	4	3	5	4	4	3	5	3	1	2	3	3	3	4	4	4	4	4	3	2	4
11.3367	1	1	6	2	1	3	3	4	3	2	3	2	3	3	3	2	2	3	3	2	3	3	6	6	3	5	4	5	6	6	1	2	4	5	4	6	6	1	3	2	1	3	5	1	3	4	5	4	2
11.3367	1	0	11	2	2	4	4	5	4	5	4	4	4	5	5	4	4	3	2	4	2	4	3	4	2	5	2	3	3	6	6	5	4	4	5	6	3	1	2	1	1	1	1	1	1	2	1	4	1
11.3367	1	1	3	2	1	3	3	4	4	4	4	4	3	4	5	3	2	2	3	3	2	3	6	6	1	3	3	6	2	5	6	6	5	4	6	6	5	2	4	2	2	2	2	2	2	3	2	3	2
11.3367	1	0	8	2	2	4	4	3		1	4	4	5	4	4	5	3	1	3	4	2	4	6	6	6	6	6	3	5	6	6	6	6	6	6	6	6	3	4	3	1	3	2	3	1	3	1	5	3
11.3367	1	1	6	1	1	3	4	1	4	1	5	5	4	2	3	5	5	2	1	5	3	1	2	3	2	3	2	4	6	3	5	6	4	2	4	3	5	4	3	3	2	5	5	4	4	3	2	5	3
11.3367	1	1	9	1	1	2	2	4	3	1	1	3	4	4	4	3	3	4	5	3	2	1	3	6	2	2	3	2	6	5	6	4	6	6	4	2	3	4	2	4	4	4	3	3	2	5	2	5	5
11.42	1	0	3	1	1	3	3	3	3	3	3	3	3	3	3	3	3	3	3	3	3	3	4	4	4	4	4	4	4	4	3	3	5	4	2	3	4	1	3	1	1	2	3	2	1	3	3	3	3
11.42	1	0	7	1	1	5	4	5	5	2	5	4	5	5	5	5	4	4	5	5	2	3	6	6	5	6	6	6	6	6	6	1	1	6	6	6	6	1	1	1	1	1	1	1	1	1	1	5	1
11.42	1	1	6	1	1	2	3	5	4	1	4	4	5	5	5	4	2	1	1	4	5	2	1	6	5	2	1	2	6	5	6	1	6	5	6	6	6	3	3	3	3	2	1	4	1	3	5	3	1
11.42	1	0		1	1	5	5	1		3	5	5	5	5	5	5	3	3	4	5	5	5	2	6	2	2	2	4	6	6	5	5	6	6	5	5	6	1	1	1	1	1	1	1	1	1	1	3	1
11.42	1	0	7	1	1	5	3	5	5	4	5	5	5	5	5	5	4		5	5	4	3	1	6	5	1	5	4	4	5	6	6	4	5	6	6	6	2	1	1	1	1	2	1	1	2	1		1
11.42	1	1	1	1	1	2	3	4	3	2	2	4	4	2	2	2	2	2	3	3	2	1	5	6	6	6	6	5	6	4	6	5	6	5	6	5	3	3	2	4	3	2	3	2	3	3	3	2	3
11.42	1	1	7	1	2	3	3	4	4	2	4	4	4	5	5	4	3	3	2	4	3	3	2	6	3	4	4	5	6	3	6	3	5	4	6	5	4	5	3	3	1	5	1	5	5	1	5	5	3
11.5033	1	1	1	1	2	3	2	4	3	2	2	3	4	4	4	2	2	2	3	2	4	2	4	5	4	4	4	4	4	4	4	3	4	4	4	4	4	3	2	2	2	2	2	2	3	4	2	3	3
11.5033	1	1	1	1	1	2	3	2	5	1	4	5	5	4	1	4	4	1	3	4	2	2	5	6	6	5	6	6	6	1	6	6	6	6	6	1	6	1	5	5	5	1	4	1	1	5	1	1	1
11.5033	1	0	5	1	1	2	2	3	2	2	3	2	4	3	4	2	2	1	2	4	2	3	4	4	3	4	3	3	4	3	4	4	4	4	4	4	4	3	3	3	2	3	3	3	3	3	2	4	3
11.5033	1	1	5	1	1	2	4	5	4	2	4	4	5	5	5	2	2	1	2	5	1	2	5	3	3	6	3	5	5	4	5	6	2	3	2	5	5	5	3	2	3	5	5	3	4	5	3	1	4
11.5867	1	1	1	3	2	1	3	5	4	3	2	1	5	5	4	2	2	2	5	2	4	2	1	6	4	1	4	4	4	4	4	4	4	4	4	4	4	3	5	1	1	1	1	1	1	3	1	3	1
11.5867	1	1	3	1	1	1	5	5	5	5	1	5	5	5	5	5	5	5	1	5	5	5	6	6	3	6	6	6	6	1	6	1	6	6	6	5	6	1	1	1	1	1	1	1	1	1	1	1	1
11.5867	1	0	5	1	1	4	4	5			4	5	5	5	5	4	5	5	5	5	1	2	6	6	6	6	6	6	6	6	6	2	6	6	6	6	6	3	1	1	1	1	1	5	1	3	1	5	1
11.5867	1	1	1	1	1	4	3	2	2	1	3	1	5	3	3	4	3	1	1	4	2	4	1	6	3	2	1	2	4	3	6	3	6	1	6	4	6	3	2	3	2	3	2	3	2	4	1	4	1
11.5867	1	1	5	2	1	3	2	5	2	5	5	5	5	5	4	3	5	1	1	1	1	2	5	6	4	1	6	2	6	6	3	4	3	6	6	6	3	5	5	2	4	3	4	2	3	4	3	1	1
11.5867	1	1	2	1	1	1	1	4	3	2	3	4	3	3	5	4	2	3	3	4	4	3	4	3	5	3	4	4	4	3	6	1	4	3	6	4	4	5	1	2	3	3	3	3	2	5	3	3	4
11.67	1	0	6	1	1	4	2	4	2	3	2	4	4	4	4	4	4	4	4	4	4	3	5	6	3	5	5	5	5	5	5	4	5	5	5	5	5	2	3	2	2	1	2	2	4	4	2	5	2
11.67	1	1	1	1	1	3	2	4	3	3	2	3	4	4	4	1	3	3	1	1	2	1	5	3	6	5	1	3	1	3	5	1	1	5	4	5	1	5	3	5	5	5	1	1	1	5	3	5	2
11.67	1	0	8	1	1	2	2	3	2	4	4	3	3	3	5	4	3	5	1	4	3	4	4	6	5	4	2	6	3	5	2	3	4	4	2	2	5	3	2	3	4	2	4	2	3	3	3	2	2
11.67	1	0	3	1	1	2	2	2	3	3	2	2	3	3	2	5	4	2	3	3	2	4	2	6	4	4	4	3	6	3	6	3	4	5	4	6	4	3	2	1	1	2	2	1	2	3	2	4	2
11.67	1	1	4	1	1	3	4	4	3	2	3	3	4	3	4	2	3	3	1	2	5	2	6	6	6	6	6	6	6	4	6	6	6	6	6	6	6	3	5	5	5	1	3	1	5	4	5	5	5
11.67	1	1	6	1	1	2	1	5	2	4	1	2	4	5	5	2	2	2	1	5	5	1	1	1	1	1	1	1	1	1	6	6	1	2	4	5	1	2	4	2	3	3	3	3	3	3	3	3	3
11.67	1	1	1	1	1	1	3	5	3	3	3	3	5	4	4	5	1	1	1	5	5	3	3	3	3	3	4	4	4	1	4	4	3	3	4	4	3	3	3	3	3	3	3	3	3	3	3	3	3
11.67	1	0	9	1	1	2	2	3	2	1	1	3	5	1	2	5	5	1	1	5	5	4	6	6	6	6	6	6	6	6	6	6	6	6	6	6	6	1	1	5	1	1	1	2	5	3	1	5	5
11.67	1	1	6		2	2	2	4	1	5	3	1	5	5	5	5	3	5	1	1	1	1	6	6	6	6	6	6	6	1	6	6	1	1	6	6	1	5	5	5	5	1	5	5	5	5	5	5	5
11.7533	1	0	11	2	1	5	4	5	4	5	5	5	4	3	1	4	5	5	5	5	3	2	6	6	1	1	6	6	4	6	1	3	4	2	5	6	1	1	5	5	4	1	1	1	1	1	1	5	1
11.7533	1	1	1	1	1	3	2	4	4	3	2	4	3	2	3	2	3	3	3	2	2	2	6	6	5	6	3	6	6	5	1	1	6	6	2	3	5	3	4	3	1	2	2	1	3	3	2	5	3
11.7533	1	1	2	1	1	1	4	5	5	4	4	5	5	5	5	2	4	3	2	5	4	3	6	6	5	4	4	5	4	6	4	3	6	6	1	6	5	2	3	1	2	1	1	1	2	1	1	1	2
11.7533	1	0	7	2	1	4	4	4	5	3	4	5	4	3	3	5	4	3	2	5	5	4	3	6	5	4	4	6	6	5	6	2	6	5	5	5	4	3	3	2	2	3	4	3	2	3	1	2	3
11.7533	1	1	6	1	1	4	3	3	2	4	2	4	4	3	4	5	2	2	2	5	1	2	6	6	5	4	5	4	3	4	6	3	6	6	6	6	6	5	3	1	1	1	1	3	1	3	3	5	5
11.7533	1	1	3	1	1	2	1	4	2	2	2	2	4	4	4	2	2	2	1	1	1	1	3	2	2	1	1	2	1	2	4	3	3	5	5	4	2	5	5	1	3	5	4	5	1	5	4	2	1
11.7533	1	1	3	1	1	3	3	3	4	3	4	4	5	3	2	4	4	3	3	4	4	3	3	6	4	3	4	5	6	6	6	4	6	6	6	6	6	4	3	2	2	2	2	3	2	3	2	3	3
11.7533	1	1	9	1	1	2	2	4	2	3	3	2	5	5	5	3	2	2	3	2	2	2	3	5	3	3	4	3	3	4	4	3	3	4	6	6	6	4	5	3	3	4	2	4	3	4	4	2	3
11.8367	1	1	4	1	1	2	5	1	5	4	1	5	5	1	1	2	1	1	1	4	1	4	6	6	6	6	4	6	6	5	6	2	6	5	6	1	6	3	3	1	1	2	3	3	1	3	1	5	3
11.8367	1	1	9	1	1	1	3	2	3	2	2	3	5	1	1	2	1	1	2	2	1	1	3	6	6	4	4	3	4	1	6	6	5	3	6	6	6	5	4	1	1	1	3	1	1	2	1	1	5
11.8367	1	1		1	2	5	3	4	5	2	4	5	4	5	5	5	5	4	5	4	2	4	5	6	5	3	6	6	6	4	6	1	6	6	6	6	6	2	2	1	1	1	2	1	1	2	1	5	4
11.8367	1	0	8	1	1	5	4	2	4	4	4	5	4	5	5	4	5	5	5	5	2	3	6	6	6	6	6	6	6	6	6	6	6	1	6	6	6	1	4	5	5	1	5	1	1	1	1	1	1
11.8367	1	0	9	1	1	5	4	5	5	5	4	4	5	5	5	5	5	1	2	5	4	3	6	6	6	6	6	5	6	6	4	4	5	6	6	6	6	2	2	1	3	5	1	2	1	3	1	2	1
11.8367	1	1	5	1	1	3	4	2	4	4	4	4	5	5	3	2	1	1	1	1	4	2	5	6	6	5	6	5	6	6	6	6	6	3	1	6	5	3	5	1	1	1	4	1	1	3	1	2	4
11.8367	1	1	4	1	1	5	4	1	5	5	5	5	5	2	2	3	3	1	1	5	2	5	4	6	6	4	6	6	6	5	1	6	6	6	6	6	6	5	5	1	5	5	5	1	1	5	1	1	5
11.92	1	0	7	1	1	2	2	5	2	2	4	2	5	4	4	4	2	2	2	4	2	2	6	6	5	4	4	5	5	5	5	4	5	2	5	5	4
11.92	1	1		2	3	5	5	5	5	5	5	5	5	5	5	5	5	5	5	4	1	1	3	6	6	1	5	6	6	5	3	1	3	6	6	6	6	1	1	1	5	1	5	1	5	1	5	1	1
11.92	1	1	2	2	1	3	3	4	4	2	3	4	3	4	3	5	4	3	1	4	3	3	5	6	4	4	5	5	4	3	6	2	6	5	5	5	5	2	3	3	1	1	3	1	1	3	1	3	1
11.92	1	0	10	1	1	5	5	3	5	5	5	4	4	5	4	4	2	1	1	4	1	2	1	6	5	3	6	4	6	4	6	2	6	6	6	6	3	5	2	5	5	2	5	2	2	3	1	5	5
11.92	1	1	2	2	1	2	2	4	5	2	2	2	2	2	5	2	5	1	5	1	2	1	6	6	6	6	6	6	6	3	6	4	6	6	6	6	6	1	1	1	1	1	1	1	1	1	1	1	1
11.92	1	0	11	2	1	5	4	5	5	4	5	5	5	5	5	5	5	3	2	5	5	2	1	6	6	1	6	6	6	6	6	6	6	6	6	6	6	2	1	1	1	1	1	1	1	1	1	5	3
11.92	1	0	4	2	3	1	5		2	5	5	5	5	1	5	4	1	1	1	1	5	5	6	1	1	6	2	3	5	6	1	5	4	3	4	3	1	1	3	4	2	3	2	4	4	1	3	5	3
11.92	1	1		1	1	4	4	5	5	1	4	5	4	3	4	5	4	2	5	5	4	5	6	6	6	6	6	6	6	6	4	1	6	6	6	6	3	1	5	1	1	1	1	1	1	2	1	5	1
12.0033	1	0	5	1	1	5	5	5	5	5	5	5	5	5	5	5	5	5	5	5	5	5	6	6	1	6	6	6	6	6	6	1	6	6	6	6	6	1	1	1	1	1	1	1	1	1	1	1	1
12.0033	1	1	2	3	3	5	2	5	5	1	3	4	4	5	5	4	3	2	5	4	2	2	3	6	3	6	2	6	6	3	6	6	6	6	6	6	6	3	4	1	1	3	1	3	1	3	1	1	1
12.0033	1	0	7	1	1	4	5	4	4	5	4	5	5	5	5	5	4	2	4	5	2	2	3	6	6	6	6		6	6	6	6	6	6	6	6	6	3	2	1	1	2	3	2	1	4	1	1
12.0033	1	1	3			5	3	3	4	2	2	4	3	3	4	4	5	2	4	4	2	2	5	6	5	2	5	4	6	4	4	1	3	5	1	2	6	4	2	1	1	2	1	3	2	3	2	2	3
12.0033	1	1	8	1	1	3	2	4	2	2	3	2	4	3	2	2	3	2	3	2	1	2	3	5	1	2	2	2	3	3	4	5	2	3	5	3	2	5	1	1	5	5	2	5	5	5	4	4	2
12.0033	1	0	3	2	1	1	1	1	2	1	4	2	5	5	5	3	2	1	1	1	1	1	6	1	1	3	1	6	1	1	1	1	1	6	1	1	1	4	1	5	5	5	5	5	4	5	1	3	5
12.0033	1	0	4	1	1	2	2	4	4	3	4	5	5	4	3	2	4	1	1	2	2	2	4	1	2	4	2	4	2	2	5	3	2	6	3	3	2	5	5	4	5	5	5	4	5	5	4	5	5
12.0033	1	1	9	1	1	5	5	1	5	5	5	5	5	1	1	5	1	1	1	1	5	1	1	6	6	6	6	6	6	4	6	6	6	6	6	6	6	5	5	5	5	5	1	1	1	5	5	5	5
12.0867	1	0	5	1	2	5	5	5	5	1	5	5	5	5	5	5	1	1	1	4	1	1	6	6	6	6	6	6	6	6	6	6	6	6	6	6		4	1	2	2	5	2	2	1	5	1	5	1
12.0867	1	1		1	1	3	3	3	3	1	5	5	5	1	1	3	3	1	3	5	3	3	3	6	6	4	6	6	6	6	1	6	6	1	1	1	6	3	3	5	3	1	3	1	5	3	3	5	3
12.0867	1	1	7	1	1	4	3	5	4	3	3	5	5	5	5	5	5	3	4	5	4	4	5	4	4	4	4	4	4	6	4	3	5	5	5	6	5	3	3	2	2	3	3	2	3	3	3	5	3
12.0867	1	0		1	1	3	4	5	5	4	5	4	5	4	5	4	2	2	3	4	4	4	5	6	6	4	5	6	6	6	6	2	6	6	6	6	6	1	4	4	1	1	5	1	1	2		4	3
12.0867	1	0	11	1	2	5	4	5	5	4	4	5	5	5	5	5	5	5	5	5	5	5	6	6	6	6	6	6	6	6	6	6	6	6	6	6	6	1	1	1	1	1	1	1	1	1	1	5	1
12.0867	1	0	10	1	1	5	5	1	2	4	4	4	5	4	5	4	4	2	5	4	4	4	4	6	1	3	4	6	6	4	4	4	5	4	6	4	5	3	1	1	5	4	4	3	1	3	1	5	4
12.17	1	1	3	1	1	4	3	2	4	2	2	1	5	4	2	4	2	2	3	2	1	2	4	6	4	3	4	6	6	6	2	6	5	1	6	4	6	5	1	1	1	5	2	3	1	5	1	5	1
12.17	1	0	9	2	2	5	5	3	4		5	5	5	5	5	5	1	5	4	2	1	3	3	1	3	1	6	6	6	6	3	4	4	5	4	6	5	1	3	3	1	4	2	3	2	4	1	1	1
12.17	1	0	5	1	1	5		5	5	2	5	5	5	4	5	5	5	2	1	5	5	3	6	6	6	1	1	6	6	6	5	6	6	6	6	6	6	1	1	1	1	1	1	1	1	2	1	5	1
12.17	1	0	5	1	1	5	5	5	5	5	5	5	5	5	5	5	5	5	5	5	5	2	3	6	6	3	6	6	6	6	6	6	6	6	6	6	6	1	5	5	5	1	1	1	1	1	1	1	5
12.17	1	1	5	1	1	1	4	3	2	3	4	4	3	3	4	4	3	1	1	4	4	3	4	4	5	4	4	4	4	4	4	4	5	1	3	2	4	2	3	4	3	2	4	3	3	2	1	3	3
12.17	1	0	10.5	3	2	5	5	5	4	4	5	5	5	5	5	5	4	1	1	4	4	5	6	6	5	6	5	5	5	5	6	3	5	6	4	6	6	2	4	4	2	1	3	1	1	1	3	2	1
12.17	1	0	9	1	1	4	4	4	4	4	4	4	4	4	4	3	5	2	5	4	3	2	3	4	4	3	4	2	4	4	5	4	5	3	5	5	5	2	1	2	2	2	2	4	1	2	1	2	2
12.2533	1	0	12	1	2	4	3	5	1	2	5	4	5	5	5	5	5	1	1	3	4	3	6	6	6	6	6	6	6	6	1	6	6	6	6	6	6	2	2	2	1	1	4	1	1	2	1	1	3
12.2533	1	1	2	2	1	3	4	4	4	3	4	4	4	4	4	4	4	2	2	3	3	3	5	6	5	4	4	5	5	5	4	4	5	6	4	4	4	2	2	2	2	3	3	2	2	3	2	3	4
12.3367	1	0	3	1	2	4	4	4	5	4	4	5	5	5	5	4	4	2	5	4	3	3	5	4	3	3	2	2	2	2	2	1	5	5	5	4	5	3	4	2	2		4	1	3	2	1	5	4
12.3367	1	1	5	1	1	5	5	5	3	4	5	2	5	5	4	3	3	2	3	4	2	3	6	6	4	4	6	6	6	6	6	6	6	6	6	6	6	2	5	3	4	1	4	1	3	1	4	5	3
12.3367	1	1	1	1	1	4	3	4	4	2	3	2	3	4	3	2	3	3	3	2	2	3	5	6	5	5	2	4	2	4	5	4	3	4	6	5	5	4	4	3	3	3	3	3	1	4	2	2	3
12.3367	1	0	7	1	1	4	4	5	4	1	3	4	4	5	5	5	4	4	2	4	4	4	4	4	2	3	3	3	4	4	5	4	4	4	5	5	4	2	4	1	2	2	2	2	1	2	2	2	1
12.42	1	1	3	1	1	1	1	4	2	1	1	2	5	1	3	4	5	2	3	1	1	3	6	6	2	3	1	4	6	6	1	1	1	5	6	3	6	5	5	5	1	5	5	5	1	5	5	5	5
12.42	1	1	3	1	1	3	2	3	4	4	3	4	2	2	3	4	3	2	1	3	2	4	6	6	4	2	3	2	4	5	5	6	1	5	5	6	4	5	2	1	1	1	1	1	1	1	1	1	1
12.42	1	1	2	1	1	3	3	5	4	1	4	5	5	5	3	4	2	1	2	3	2	3	6	5	4	5	4	5	5	4	4	4	4	5	6	6	4	4	3	2	1	1	4	1	3	3	1	1	2
12.42	1	0	10	2	1	4	4	5	4	4	4	5	5	2	4	4	4	1	1	4	2	2	6	6	6	6	5	6	6	5	6	2	6	5	5	5	6	1	1	2	2	2	3	2	1	2	1	5	2
12.42	1	1	1	2	1	2	2	1	3	3	2	4	3	4	5	3	3	2	3	4	3	3	6	6	5	4	6	6	6	5	6	2	6	6	6	6	5	1	1	5	5	4	4	3	3	4	4	5	5
12.42	1	0	6	2	2	5	5	5	5	5	5	5	5	5	5	5	4	2	2	4	2	4	6	6	6	6	6	6	6	6	6	6	6	6	6	6	6	1	4	1	1	1	1	1	5	1	4	5	5
12.42	1	0	4	1	1	5	3	3	4	2	3	4	5	5	5	4	3	1	1	4	4	4	3	6	6	6	5	6	6	5	5	1	1	1	1	1	3	1	2	4	1	3	2	3	2	4	2	4	2
12.42	1	0	9	2	1	5	4	3	2	4	3	4	5	5	5	5	4	2	4	4	3	2	3	2	2	2	2	2	2	3	2	4	2	4	4	3	2	3	4	2	1	3	2	3	1	3	3	5	2
12.42	1	0	6	2	2	4	4	4	3	2	4	4	3	3	4	4	4	2	2	3	3	3	4	4	4	3	4	4	5	4	4	3	3	4	4	4	4	3	3	2	4	2	4	3	3	2	2	4	4
12.42	1	0	10	1	1	2	2	3	2	2	3	3	4	4	2	3	2	2	2	3	2	2	4	5	5	3	3	6	4	4	4	4	4	3	6	6	5	3	5	3	4	3	3	2	1	3	5	5	2
12.42	1	1	2	1	1	4	4	4	5	2	3	5	5	4	4	5	4	1	3	4	5	4	2	5	4	3	4	3	4	6	4	3	4	4	6	4	6	5	5	5	3	4	5	2	5	4	3	5	5
12.42	1	0	10	2	1	4	3	3	4	2	2	1	3	5	3	3	2	2	2	5	2	2	5	6	4	5	4	2	4	6	6	4	4	4	5	5	4	4	3	3	2	4	4	4	3	4	1	4	3
12.42	1	1	3	1	1	4	4	5	4	2	4	4	4	2	2	4	4	2	2	4	4	4	4	6	5	6	6	6	4	6	6	6	6	4	1	1	5	4	5	3	5	2	2	3	5	3	1	5	5
12.5033	1	0	11	1	1	5	5	5	5	1	4	1	5	5	5	5	4	1	5	5	5	5	6	6	6	1	6	6	6	1	6		6	6	6	6	6	1	1	1	1	1	1	1	1	1	1	3	1
12.5033	1	1	1	1	1	1	3	5	3	3	4	3	5	5	5	4	3	2	3	5	4	4	3	4	4	4	6	3	6	6	6	4	5	5	6	6	5	4	5	3	1	2	3	1	1	3	2	3	4
12.5033	1	0	6	2	1	3	2	4	4	3	5	4	5	4	3	4	5	2	1	4	3	2	3	2	3	4	3	3	4	5	5	4	4	4	4	4	4	4	3	2	3	2	2	3	2	3	3	3	3
12.5033	1	0	12	1	1	1	3	4		1	4	2	4	4	4	4	3	2	1	3	1	2	3	4	5	3	3	2	3	3	3	1	2	4	3	2	2	2	3	2	3	4	3	4	1	4	3	4	3
12.5033	1	1	7	1	1	3	2	3	2	3	4	5	4	3	4	4	1	3	1	2	5	3	3	6	6	5	6	6	6	4	6	6	6	6	6	6	1	2	5	4	1	1	4	3	1	3	1	5	5
12.5033	1	0	9	2	1	5	4	4	4	4	3	4	5	3	3	4	3	1	1	4	3	2	5	5	5	5	5	4	4	5	5	5	6	6	6	4	4	4	5	2	1	2	5	4	1	2			5
12.5867	1	1	6	1	1	4	3	4	4	2	2	4	2	2	2	4	3	2	2	4	2	2	6	6	5	4	2	6	6	5	1	1	6	5	6	6	2	3	3	2	3	4	2	2	2	4	2	2	2
12.5867	1	0	6	1	1	3	3	4	4	2	3	3	4	4	4	4	4	4	4	5	3	3	3	5	4	4	5	6	6	4	6	3	6	6	6	6	4	1	3	2	2	1	2	3	2	3	2	3	2
12.5867	1	1		2	1	4	4	5	4	4	5	5	5	5	5	2	2	2	2	2	3	2	4	6	6	6	6	6	6	3	6	5	6	6	6	6	3	1	4	3	4	1	2	3	4	3	4	4	3
12.5867	1	0	6	1	1	5	4	5	5	1	3	4	5	2	5	5	4	1	5	3	1	3	4	6	6	5	2	6	6	6	6	1	6	6	6	6	6	4	5	1	5	1	2	1	1	1	5	5	4
12.5867	1	0	6	1	1	5	4	4	4	4	5	5	4	5	5	5	4	1	1	5	4	3	4	6	4	3	6	6	6	6	6	4	6	6	6	6	6	3	2	1	1	2	1	1	2	2	1	5	2
12.5867	1	0	9	3	3	5	5	5	5	4	5	5	5	5	5	5	5	5	5	5	5	5	6	6	3	6	5	6	6	6	6	5	6	6	6	6	6	1	5		1	1	1	1	1	1	2	4	1
12.5867	1	0	10	1	1	4	3	5	4	3	4	5	5	5	5	4	4	2	4	4	3	2	6	6	6	6	4	6	6	4	5	1	6	6	6	6	6	3	1	3	1	2	3	3	1	4	1	4	2
12.5867	1	0		1	1	2	2	4	2	1	3	2	3	3	3	3	4	1	2	5	1	3	5	6	6	4	6	6	6	4	6	3	6	6	6		2	3	4	3	2	4	3	3	1	5	3	3	3
12.5867	1	1	1	1	1	2	3	4	4	2	3	4	5	4	4	1	2	2	3	4	4	4	6	5	1	5	6	4	6	6	6	3	4	6	6	6	6	4	1	1	1	1	5	1	5	5	5	1	5
12.5867	1	1	1	1	1	5	5	2	4	2	4	5	5	2	2	3	3	3	2	4	3	3	1	1	5	5	4	3	4	6	6	6	6	6	6	6	2	1	5	1	1	1	1	1	1	2	1	1	2
12.5867	1	0		1	1	3	2	2	3	2	3	3	5	3	2	3	4	1	2	3	2	2	4	6	5	4	1	2	3	4	3	2	4	6	4	3	4	5	4	3	2	1	3	3	1	3	1	5	2
12.67	1	0	10	1	1	4	5	5	4	3	3	4	3	5	5	5	5	2	5	5	4	4	6	6	6	6	6	5	6	5	1	6	6	6	6	6	6	1	5		1	1	1	1	1	1	1	5	1
12.67	1	0	6	2	2	4	4	5	1	4	5	5	5	4	4	5	5	2	1	5	4	5	6	6	6	6	6	6	6	6	6	2	6	6	6	6	6	1	4	1	1	1	1	1	1	1	1	5	1
12.67	1	1	2	1	1	3	3	4	3	2	3	3	4	3	3	3	2	2	3	3	2	3	6	6	2	2	3	3	3	3	1	2	4	3	6	3	6	4	4	2	2	3	3	3	2	4	2	4	2
12.67	1	1	7	1	1	4	4	3	4	3	3	4	4	4	4	4	2	2	2	4	4	3	4	4	4	4	4	4	4	4	4	4	4	4	4	4	4	3	5	3	3	3	3	2	1	2	3	4	3
12.67	1	0	8	2	1	3	3	3	4	3	2	3	4	4	3	3	3	4	3	3	3	3	3	6	5	5	3	2	6	2	6	5	6	6	4	4	2	2	3	2	3	3	2	2	3	2	5	5	4
12.67	1	0	8	1	1	5	5	5	5	5	5	5	5	5	5	5	5	5	5	5	5	4	6	6	6	1	6	6	6	6	6	6	6	6	6	6	6	1	1	1	1	3	3	3	3	3	3	3	3
12.67	1	0	7	1	1	4	4	2	3	3	3	4	3	4	4	4	2	3	4	4	1	4	3	5	5	5	2		5	4	4	3	5	6	5	6	4	5	2	3	3	3	4	3	1	2	1	4	2
12.67	1	1		1	1	1	3	3	3	3	3	3	3	3	3	1	3	3	2	1	3	3	1	4	1	4	1	3	2	5	1	5	1	1	3	1	1	5	5	5	5	5	5	5	5	5	5	5	5
12.7533	1	1	3	2	1	4	4	3	4	3	4	4	4	3	3	4	4	3	3	4	3	4	4	5	4	3	4	4	5	4	4	3	5	4	3	5	5	2	3	3	3	4	3	2	2	3	2	4	3
12.7533	1	1	4	1	1	3	4	5	4	3	2	4	5	5	5	4	1	1	3	2	1	2	6	6	4	1	6	6	5	5	6	2	6	1	1	6	6	2	5	3	3	2	2	2	2	4	3	2	3
12.7533	1	0	7	2	1	3	4	5	4	5	4	5	5	5	5	5	4	5	5	5	5	5	6	6	5	5	5	5	5	5	3	6	5	6	6	6	6	2		1	1	1	1	1	1	1	1	1	1
12.7533	1	0	7	1	1	3	3	2	3	4	3	2	2	4	5	4	2	1	1	3	4	3	1	6	5	4		2	3	4	4	4	4	3	3	2	6	2	4	4	2	2	4	1	1	4	3	3	2
12.7533	1	1	9	1	1	2	3	4	4	2	2	2	5	4	4	3	2	2	3	3	2	2	4	6	2	6	4	6	4	2	6	1	6	2	6	4	6	4	5	2	2	5	2	3	2	4	1	5	4
12.7533	1	1	5	1	1	1	2	3	4	2	4	4	4	2	3	2	2	2	2	2	2	2	4	4	4	4	3	4	4	3	4	3	4	3	4	3	3	3	5	4	4	5	1	3	3	4	2	3	3
12.7533	1	1	2	1	1	3	3	2	4	2	3	4	4	3	3	4	4	2	2	4	3	4	1	4	4	4	4	6	6	4	5	3	4	1	6	6	4	3	3	3	3	3	3	3	3	3	3	3	3
12.7533	1	0																					6	6	6	5	6	6	6	6	6	1	6	5	6	6	6	2	2	2	1	2	2	3	2	2	1	5	1
12.8367	1	1	7		1	5	5	3	4	3	2	3	5	5	4	4	4	2	1	4	3	4	4	4	3	1	3	3	5	3	6	4	2	4	5	4	1	5	1	5	5	1	3	3	3	4	3	5	5
12.8367	1	1	9	1	1	5	4	1	4	2	5	4	5	2	1	1	2	3	2	5	4	3	6	6	6	6	6	6	6	6	6	6	6	1	6	6	6	1	5	5	5	1	5	1	5	1	5	5	5
12.92	1	0	12	1	1	3	4	5	5	2	3	3	4	5	5	5	5	2	2	5	5	4	5	6	1	1	3	6	6	6	6	6	2	6	6	6	5	1	5	1	1	1	1	1	1	3	1	1	1
12.92	1	0	11	1	1	4	3	4	4	3	4	3	5	5	5	5	4	2	4	5	5	3	5	5	2	5	5	5	5	5	6	5	5	5	6	6	5	1	1	1	1	1	1	1	1	1	1	5	1
12.92	1	0	7	1	1	5	4	1		5	5	5	5	5	5	5	3	4	4	5	5	5	4	5	4	4	4	4	5	5	6	6	6	4	6	6	6	1		1	1	1	1	1	1	3	5		1
12.92	1	0	3	1	1	4	5	5	5	2	5	5	4	4	4	5	5	2	1	4	4	4	4	5	5	5	5	4	4	6	6	6	6	6	6	6	6	1	4		1	1	1	1	1	1	5	1	1
12.92	1	1	4	2	1	1	4	5	4	2	4	5	4	5	5	4	5	5	1	4	2	2	5	6	4	1	2	3	1	5	6	6	5	6	6	6	3	4	4	2	3	5	2	3	4	2	2	1	5
12.92	1	1	8	2	1	3	4	4	4	4	2	4	5	4	4	4	3	4	1	4	2	4	4	6	4	2	2	6	3	5	3	4	6	3	2	1	4	5	4	4	3	4	2	2	1	3	4	2	4
13.0033	1	1	9	1	1	4	1	5	5	4	5	5	5	2	3	2	5	1	1	2	5	4	6	6	6	6	6	6	6	6	1	1	6	6	1	6	4	1	5	5	5	5	5	1	1	3	5	5	5
13.0033	1	1	7	1	1	3	3	5	2	4	3	4	4	3	5	5	5	4	3	4	4	3	1	3	1	3	3	2	3	6	6	4	4	5	4	6	3	3	3	2	3	4	3	2	2	5	2	4	2
13.0033	1	0		1	1	2	5	4	4	4	2	4	3	4	5	5	3	2	4	5	2	2	2	6	4	2	3	6	5	5	5	4	5	6	6	4	5	1	4	1	1	1	4	1	1	2	1	2	4
13.0867	1	1	6	1	1	1	2	1	2	2	2	4	5	2	4	5	4	4	1	5	4	1	5	6	1	1	2	1	1	1	2	1	5	1	1	2	5	5	4	1	1	5	1	1	1	4	1	4	5
13.0867	1	1	9	1	1	4	4	5	5	5	4	4	4	5	5	4	4	4	4	4	3	4	4	6	6	4	6	5	6	4	6	6	1	6	6	6	6	3	5	2	3	1	1	1	1	1	1	1	1
13.0867	1	0	12	1	1	5	4	5	5	4	5	4	4	5	4	4	3	3	3	3	5	3	1	6	4	5	5	4	4	6	6	6	6	5	6	6	5	1	3	1	1	1	1	1	1	3	1	2	1
13.0867	1	0	8	2	2	4	5	5	5	5	5	5	5	5	5	5	5	1	2	5	4	4	6	6	6	6	6	6	6	6	6	6	6	6	6	6	6	1	4	1	1	1	1	1	1	1	2	5	1
13.0867	1	1	3	1	1	1	2	3	4	1	4	3	2	5	4	5	4	3	4	1	2	3	6	6	4	2	6	4	3	6	3	6	6	5	5	6	5	4	3	4	5	2	3	4	1	4	3	4	5
13.17	1	0	1	1	1	3	3	2	4	3	3	2	3	2	3	3	3	4	2	2	4	3	3	4	3	3	3	3	4	3	3	3	3	4	4	3	3	3	2	2	2	4	3	3	2	4	3	2	3
13.17	1	1	4	1	1	3	3	4	3	2	3	4	4	2	4	3	4	1	2	2	3	2	4	5	5	4	4	4	3	3	3	2	6	4	1	3	5	3	4	2	2	3	2	3	1	3	1	3	1
13.17	1	0	1	1	1	1	2	5	4	2	3	1	5	2	5	4	5	1	1	4	5	3	6	6	1	1	5	5	5	3	6	1	5	5	6	6	2	3	1	2	3	5	3	5	2	5	2	5	3
13.17	1	0	6	1	1	3	2	2	3	2	3	2	4	1	1	5	2	1	1	2	2	2	4	5	6	5	5	6	6	4	5	2	5	6	5	3	5	2	3	3	4	4	3	3	4	3	3	4	2
13.17	1	1	3	2	1	3	4	3	4	2	5	4	5	4	2	4	3	1	1	3	5	2	6	6	6	6	1	6	6	6	6	6	6	5	6	6	4	4	3	2	5	1	3	1	2	1	5	5	5
13.17	1	0	10	2	2	5	3	5	5	4	3	4	5	5	5	4	3	1	3	2	5	3	6	6	1	6	4	3	4	5	6	2	6	4	6	6	1	3	3	3	1	3	1	3	1	1	1	3	2
13.2533	1	0	7	1	1	4	4	5	5	3	5	4	5	5	5	4	5	1	1	4	5	5	6	5	6	5	6	5	6	5	6	5	5	5	5	5	5	1	1	3	1	2	1	3	1	2	1	5	2
13.2533	1	1	4	1	1	3	3	3	4	4	4	4	4	4	4	4	3	2	3	4	2	3	4	4	4	4	5	5	4	2	6	3	3	5	5	4	5	4	3	2	2	3	2	3	2	3	5	3	2
13.2533	1	1	1	1	1	3	4	2	4	2	4	4	5	4	3	3	3	2	2	3	4	3	5	4	6	4	5	6	4	5	4	3	4	4	5	6	4	4	5	5	5	5	5	3	3	3	2	5	5
13.2533	1	0	8	2	1	2	1	1	1	1	2	1	1	1	1	2	2	5	2	1	1	1	6	1	1	1	1	1	1	1	1	1	1	1	1	1	1	5	5	1	1	1	5	5	1	5	5	5	5
13.3367	1	1		2	2	4	3	2	3	2	3	3	3	2	2	4	3	2	2	3	2	3	4	4	4	5	4	4	5	4	4	2	4	4	6	2	4	3	3	3	2	3	2	3	2	3	3	5	3
13.3367	1	0	4	1	1	3	3	4	4	2	3	4	4	4	3	3	4	4	5	3	2	2	5	4	4	4	3	3	4	4	6	5	4	4	5	4	4	3	4	1	1	1	4	3	4	2	3	5	4
13.3367	1	0	11	1	1	4	5	4	4	4	5	4	5	4	5	5	3	1	1	4	5	5	6	3	3	5	6	6	6	6	4	3	5	6	6	6	6	1	1	1	1	1	1	1	1	3	1	5	1
13.3367	1	0	13	1	1	4	4	4	3	4	4	4	4	4	4	4	3	2	2	2	2	2	5	5	5	4	4	5	5	5	4	2	5	5	4	4	5	2	3	2	2	2	2	2	1	2	2	5	2
13.3367	1	0	6	2	1	4	3	2	5	1		4	5	5	5	4	5	1	1	4	5	3	5	6	2	1	4	4	5	1	6	6	6	5	6	6	5	1	4	4	3	4	1	4	2	3	4	4	4
13.3367	1	1	8	1	1	2	2	4	4	2	4	5	5	4	4	4	4	2	1	2	5	3	5	6	5	4	4	4	5	5	3	5	6	6	6	5	6	5	2	2	2	2	4	2	4	4	3	3	3
13.42	1	1	10	2	1	4	3	4	4	4	2	4	5	5	3	4	3	2	3	4	2	4	3	6	3	5	6	5	6	4	6	2	6	3	6	5	4	4	1	2	3	2	5	1	3	3	5	4	2
13.42	1	1	4	1	1	4	4	4	4	4	3	4	4	3	4	4	3	2	3	4	4	4	4	6	5	5	4	6	6	5	6	6	4	6	6	6	4	3	4	1	1	3	1	3	1	3	5	2	1
13.42	1	0	13	1	1	4	4	4	5	5	4	5	5	4	4	5	3	2	2	5	2	2	6	6	6	6	6	6	6	6	3	6	6	6	6	6	6	1	1	1	1	1	1	1	1	1	1	5	1
13.42	1	0		2	3	5	3	4	4	2	3	4	4	4	4	4	3	3	2	4	2	2	4	4	3	3	3	3	3	4	4	3	4	4	5	5	2	2	2	3	2	2	3	2	2	3	3	5	3
13.42	1	0	12	1	1	4	4	3		3	4	5	1		5	5	4	2	3	4	4	3	4	5	4	4	5	5	5	5	4	3	5	2	5	5	5	2	4	3	4	2	3	3	3	3	2	5	3
13.42	1	0	8	3	2	1	1	1	5	1	1	1	1	1	1	1	1	1	5	1	1	1	6	3	3	3	3	3	3	6	1	1	1	6	1	1	6	5	5	5	5	5	5	5	5	5	5	5	5
13.5033	1	0	13	2	2	3	3	4	4	4	3	4	3	4	3	5	4	4	3	4	4	4	4	5	5	4	5	5	6	5	4	5	5	6	6	6	4	3	4	1	1	2	2	2	1	3	1	3	1
13.5033	1	0	2	2	2	4	4	5	5	5	4	4	5	5	5	4	2	1	1	3	2	2	5	4	1	4	1	4	4	4	6	6	4	4	6	6	5	1	3	2	1	1	2	1	1	1	3	2	1
13.5033	1	0	12	1	1	3	4	5	3	4	5	5	2	5	5	4	3	2	4	4	2	1	2	2	3	3	6	2	4	6	6	3	6	1	6	6	6	3	3	5	4	4	3	2	1	4	1	1	3
13.5033	1	1	4	2	1	3	2	2	4	1	5	3	5	3	1	3	2	1	2	3	1	2	6	6	1	6	1	4	5	1	6	1	5	6	1	2	1	2	5	2	4	2	5	3	1	5	5	5	5
13.5033	1	0	8	2	1	4	3	4	4	3	2	3	3	2	2	4	4	3	2	3	2	1	4	4	2	3	2	2	3	4	4	3	4	3	4	4	4	3	4	4	3	2	3	3	3	3	4	4	3
13.5867	1	0	6	1	1	1	2	5	4	2	4	2	1	1	1	2	1	1	1	2	1	1	6	5	1	6	6	5	2	1	5	1	1	6	1	6	1	3	5	2	4	1	1	1	4	4	4	3	2
13.5867	1	0	5	2	1	1	1	1	5	5	5	5	5	1	1	5	1	1	1	5	5	5	6	6	1	6	6	6	6	1	6	6	1	1	6	6	1	1	1	1	1	1	1	1	1	5	1	5	1
13.5867	1	1	1	1	1	2	4	5	4	5	4	5	5	5	5	4	2	1	4	4	2	3	5	5	3	4	5	4	5	5	5	4	4	6	6	5	6	2	2	1	1	2	2	2	2	3	2	5	1
13.5867	1	1	5	2	1	1	1	1	4	1	3	1	5	2	1	2	2	2	2	1	4	2	2	1	3	6	2	5	1	1	1	5	1	2	5	1	1	5	5	1	5	5	5	5	1	5	1	2	4
13.5867	1	0	6	2	1	5	5	4	5	1	5	5	5	4	3	5	5	1	3	5	5	4		6	4	5	5	6	6	6	1	3	3	5	3	1	6	1	3	2	4	3	4	3	5	1	5	4	4
13.5867	1	1	3	1	2	5	5	1	5	5	1	5	1	5	5	4	3	3	4	2	2	2	6	6	1	1	6	6	6	6	6	6	6	3	6	6	6	5	5	1	1	5	5	1	1	5	5	1	1
13.67	1	1	1	2	2	3	2	3	4	3	4	4	5	3	3	4	1	5	5	5	2	3	1	5	1	1	1	4	6	6	3	4	6	5	6	3	3	1	1	1	3	1	5	1	1	5	3	5	1
13.67	1	0	7	1	1	5	5	5	5	4	5	5	5	4	5	5	5	1	5	5	5	4	6	6	6	6	4	6	6	6	6	4	6	5	6	6	6	1	1	1	1	1	1	2	1	3	1	3	1
13.67	1	0	6	1	1	4	1	5	2	4	5	4	4	4	5	4	3	2	1	4	3	4	6	6	6	6	4	6	6	6	6	5	6	6	6	6	6	5	3	5	1	1	3	1	1	3	2	2	3
13.67	1	0	8	2	2	3	4	3	4	1	5	3	5	3	2	4	4	2	2	4	3	3	4	5	4	4	3	4	3	4	4	3	4	4	4	4	4	3	3	2	2	2	2	2	2	3	1	3	2
13.67	1	0	13	1	1	4	4	3	4	2	4	4	4	3	2	5	4	2	2	5	3	3	3	5	5	3	4	5	5	4	5	3	4	4	5	3	4	2	3	2	2	2	3	2	1	4	2	3	2
13.67	1	0	7	1	1	4	4	5	3	2	5	3	5	4	5	5	4	1	1	5	5	5	4	4	4	4	4	3	3	4	5	5	4	4	5	5	3	3	3	2	2	4	3	2	2	3	3	4	3
13.67	1	0		2	1	4	4	4	4	3	4	4	4	4	4	4	3	3	3	4	4	3	3	5	5	3	4	4	5	4	5	4	4	4	5	5	5	2	3	2	2	2	3	3	2	3	2	5	2
13.67	1	1	4	1	1	3	4	4	4	4	5	2	5	4	5	5	2	2	3	4	4	3	4	5	3	4	4	5	4	5	5	5	4	5	5	5	4	3	4	2	2	2	2	3	2	3	2	4	2
13.67	1	0	10	2	1	4	4	4	4	4	5	5	4	5	5	4	3	4	3	4	4	3	2	4	3	2	5	4	5	6	6	5	4	6	6	6	5	2	4	2	2	2	2	3	1	2	2	4	3
13.67	1	1	1	1	1	1	2	4	4	2	4	2	4	4	4	2	4	4	4	2	1	1	4	4	3	2	2	2	3	2	4	5	4	2	2	3	2	3	2	4	3	2	1	4	3	4	4	5	3
13.7533	1	0	11	3	2	1	1	2	2	2	1	2	4	5	5	5	1	1	1	4	2	2	6	5	1	1	2	3	3	1	4	3	4	4	4	1	3	2	5	1	1	1	1	1	1	2	1	5	1
13.7533	1	1	1	1	1	3	3	4	4	2	3	2	1	4	3	4	4	2	2	5	2	1	2	6	6	6	2	5	4	6	4	3	4	4	6	4	4	2	3	2	3	2	2	2	3	3	2	5	3
13.7533	1	1	8	1	1	4	4	3	4	2	3	4	5	3	3	4	3	2	1	5	1	2	4	5	4	4	4	4	4	4	5	4	4	4	4	5	5	3	4	3	4	3	3	2	3	3	3	3	5
13.7533	1	0	13	1	1	3	4	5	4	5	5	5	5	5	5	4	3	4	3	3	4	2	6	6	6	6	6	6	6	6	6	6	6	6	6	6	6	1	1	1	1	1	1	1	4	5	1	5	1
13.7533	1	0	5	1	1	3	2	3	4	3	4	4	5	3	3	4	3	2	2	4	4	4	3	4	3	4	2	3	2	4	4	4	3	3	5	4	4	3	4	3	2	3	4	4	1	3	4	5	3
13.7533	1	1	7	1	1	3	4	4	4	3	4	5	5	2	2	4	4	2	3	4	2	3	6	6	5	6	6	5	6	3	6	3	6	5	1	6	6	2	5	5	5	3	5	3	1	3	4	4	4
13.7533	1	0	8	3	3	3	2	5	4	4	4	4	2	4	4	4	2	1	2	2	3	4	5	3	1	4	2	1	1	3	3	3	3	3	4	4	2	3	4	3	2	3	3	3	1	3	3	3	3
13.7533	1	0	6	1	1	5	2	3	3	3	5	5	5	3	3	5	5	3	1	5	5	5	1	6	6	6	6	6	6	4	6	1	6	1	6	6	6	3	3	3	3	1	5	3	3	4	2	3	3
13.7533	1	0	10	1	1	4	4	2	4	2	3	4	5	2	2	4	3	2	3	4	3	3	4	6	6	6	6	6	6	5	6	3	4	6	5	5	5	2	3	2	2	2	3	2	1	2	3	5	4
13.7533	1	1	7	1	1	1	3	5	4	2	5	5	5	4	4	4	5	1	1	1	1	2	6	6	6	6	5	6	6	6	6	6	6	6	6	6	6	2	4	4	5	3	3	1	4	3	5	5	4
13.7533	1	1	4	1	1	2	3	4	4	4	2	4	4	3	3	4	4	3	3	5	4	3	3	2	4	3	3	3	1	1	1	1	1	1	4	4	1	3	3	4	5	2	5	1	4	2	4	4	3
13.8367	1	1	5	2	2	5	4	4	5	3	5	5	5	5	5	5	5	5	5	5	5	4	6	6	6	6	6	6	6	4	6	1	6	4	6	1	6	1	5	1	1	3	1	1	1	3	3	3	1
13.8367	1	0		1	1	4	3	5	4	1	3	2	4	5	5	5	4	2	1	5	3	3	6	6	6	6	3	6	6	6	4	1	6	5	6	6	4	3	1	3	1	2	4	1	3	1	1	5	4
13.8367	1	0	8	2	2	5	4	4	5	5	5	4	5	5	5	5	3	2	2	5	4	4	6	6	6	6	6	6	6	6	6	6	6	6	6	6	6	1	4	1	1	1	1	1	1	1	1	4	1
13.8367	1	0	5	3	3	5	4	5	5	4	5	4	5	5	5	5	4	3	3	5	5	4	6	6	4	6	6	6	6	6	6	6	6	6	6	6	6	1	2	1	1	1	1	1	1	1	1	1	1
13.8367	1	0	9	1	1	2	3	4	4	2	3	4	2		5	2	3	1	4	1	1	2	4	4	4	4	4	4	5	3	6	2	4	4	6	4	4	4	2	2	2	2	2	3	2	4	2	5	2
13.8367	1	0	13	1	1	4	4	3	4	3	5	3	5	3	5	5	5	2	2	4	4	3	6	4	6	4	4	6	6	6	2	4	6	6	4	5	5	3	4	2	2	1	2	2	1	2	3	5	3
13.8367	1	0	9	1	1	3	4	4	4	2	3	3	4	4	4	3	3	3	2	3	2	2	4	4	3	4	3	2	3	3	4	3	4	4	4	5	5	2	3	3	3	3	3	3	1	4	3	5	3
13.92	1	0	13	1	1	5	4	4	5	4	4	5	5	5	5	5	5	4	5	5	5	4	6	6	6	6	6	6	6	6	6	6	6	6	3	6		1	5	1	1	1	1	1	1	3	1	5	1
13.92	1	1	3	1	1	3	3	5	5	1	1	4	4	2	5	5	1	3	4	4	4	3	4	3	5	5	4	3	5	5	4	3	3	5	5	5	3	4	1	3	2	5	2	3	1	5	2	1	2
13.92	1	1	2	1	1	4	3	5	5	3	2	4	5	4	5	3	1	1	2	2	4	3	6	6	5	3	2	4	5	5	6	5	6	1	6	6	3	5	3	1	1	1	3	1	1	4	1	1	1
13.92	1	0	11	1	1	5	5	4	5	5	5	4	5	5	5	4	4	2	2	4	4	3	5	4	3	5	4	3	2	5	4	5	4	4	5	6	5	2	2	2	1	2	3	2	1	2	1	5	2
13.92	1	1	2	1	1	4	3	5	4	5	4	5	3	5	4	2	4	1	1	4	3	1	4	6	5	4	4	4	6	4	5	6	5	5	6	6	5	1	1	2	2	2	1	2	2	3	1	2	1
13.92	1	1	1	1	1	1	2	3	2	3	3	3	3	3	3	3	3	3	3	3	3	3	2	6	4	2	6	4	5	3	6	3	5	3	6	4	5	4	4	2	3	5	2	4	2	4	1	5	2
14.0033	1	0	7	1	2	3	3	5	5	3	4	3	5	5	5	3	1	1	3	3	4	3	5	6	6	6	5	5	6	6	1	6	6	5	6	6	6	2	3	2	1	2	1	3	1	3	1	3	1
14.0033	1	0	8	1	1	4	3	5	4	3	5	5	4	3	5	5	3	2	1	4	4	3	2	4	4	2	3	3	4	5	5	4	5	6	5	6	6	2	3	1	1	3	2	2	1	3	1	5	1
14.0033	1	1	1	1	1	3	5	5	5	2	5	5	5	5	5	5	1	5	4	4	4	2	2	6	6	6	4	6	6	6	6	6	1	6	6	6	6	4	4	1	1	1	4	2	1	4	5	1	2
14.0033	1	0	14	1	1	5	4	5	5	5	5	5	5	5	5	5	5	2	2	5	4	5	6	6	6	6	6	6	6	6	1	6	6	6	6	6	6	1	5	1	1	1	1	1	1	1	4	5	1
14.0033	1	0	11	3	3	4	3	5	4	4	3	3	4	4	5	4	4	2	3	4	1	4	6	4	2	5	6	6	6	5	6	6	6	5	6	6	5	1	5	1	1	1	1	1	1	2	2	5	1
14.0033	1	0	11	1	2	4	4	5	4	4	4	5	5	4	5	5	4	2	1	5	4	5	5	6	5	4	4	4	4	6	6	6	6	6	6	6	6	2	4	1	1	1	4	1	1	1	1	4	1
14.0033	1	1	4	1	1	4	3	3	4	2	3	4	4	4	3	4	3	2	3	2	2	3	3	5	4	3	3	4	5	4	4	5	5	4	5	4	4	3	4	2	3	4	3	3	4	3	3	2	4
14.0033	1	1	6	1	1	3	5	5	4	5	3	5	5	5	4	5	4	3	2	5	4	5	1	6	4	3	5	2	5	6	6	4	5	5	5	4	4	2	3	5	3	1	4	4	2	5	3	2	4
14.0033	1	1	1	1	1	4	4	3	4	2	3	2	4	2	2	4	3	1	1	4	2	4	6	6	5	6	6	6	6	6	6	3	6	4	3	6	6	2	4	2	1	3	3	1	4	3	2	5	3
14.0033	1	1	9	1	2	3	3	3	3	2	4	4	4	3	3	1	3	2	3	1	1	1	5	3	5	5	2	4	4	5	5	2	5	4	6	1	6	4	2	3	4	4	4	3	2	3	3	5	4
14.0867	1	1	2	2	1	1	4	5	4	5	1	1	3	5	5	5	5	2	1	5	5	5	4	6	4	3	6	6	6	6	6	2	6	6	6	6	6	5	5	5	5	1	5	1	5	1	5	5	5
14.0867	1	0	8	2	2	3	3	5	5	2	1	2	4	4	5	5	3	3	3	5	1	1	6	5	2	6	6	6	6	5	4	6	6	6	6	6	6	1	1	1	1	1	1	1	1	1	1	5	1
14.0867	1	0	7	1	1	4	5	4	4	4	5	5	5	5	5	4	2	1	1	2	2	2	6	6	6	6	6	6	6	6	6	6	6	6	6	6	5	2	5	1	1	1	1	1	1	2	2	2	1
14.0867	1	0		1	1	3	3	2	3	2	3	3	3	2	2	3	3	2	2	3	3	3	3	5	4	4	4	4	4	3	4	3	4	2		3		2	3	3	2	3	3	3	2	4	3	3	4
14.0867	1	1	6	1	1	2	1	3	4	3	2	4	3	4	5	3	2	4	3	4	3	4	5	4	3	5	2	6	4	2	6	2	4	3	2	5	4	4	3	4	5	3	2	2	3	5	3	4	2
14.0867	1	1		1	1	4	4	4	4	3	4	4	4	5	5	4	4	4	4	5	4	2	5	6	5	5	2	6	6	5	6	6	6	5	6	2	2	3	5	2	2	1	5	1	4	2	2	2	2
14.0867	1	0	5	1	1	3	4	5	4	4	4	5	5	3	4	4	4	3	3	4	4	3	5	5	4	5	4	4	4	6	5	4	4	5	5	6	6	2	2	1	1	4	4	3	1	2	2	5	4
14.0867	1	1	3	2	1	3	4	4	4	3	4	4	4	4	4	5	3	2	2	5	4	4	4	6	4	5	5	6	6	5	5	4	6	2	6	6	5	3	3	2	3	2	4	3	3	3	3	4	3
14.0867	1	0	12	2	2	3	3	2	3	2	3	2	4	2	3	2	3	1	1	2	1	2	6	2	2	4	2	2	2	3	4	5	1	1	5	5	2	5	1	2	2	5	5	5	5	5	1	5	5
14.17	1	1	7	2	2	2	3	4	4	1	3	4	5	3	3	4	4	3	2	4	3	3	4	4	3	4	4	5	4	3	4	3	4	4	4	4	4	4	4	3	4	4	4	3	3	3	3	4	4
14.17	1	1	2	1	1	4	5	4	4	4	4	5	5	5	5	3	2	2	1	3	2	2	5	3	2	4	3	5	6	6	6	3	5	4	6	2	4	3	4	2	2	2	3	3	3	3	2	5	2
14.17	1	1	7	1	1	5	5	1	5	1	5	3	4	3	4	4	3	4	1	5	2	2	6	6	6	4	4	3	6	6	6	3	6	6	3	4	6	1	5	5	5	1	5	1	1	5	5	5	5
14.17	1	0	4	2	2	5	5	1	4	2	5	5	5	3	3	3	5	1	4	3	2	1	4	6	4	1	4	4	6	6	2	6	6	6	6	3	6	1	4	3	1	1	1	1	1	5	1	5	1
14.17	1	0	5	1	1	4	3	5	5	3	5	4	5	5	5	4	3	1	1	3	2	1	4	4	1	3	5	6	4	4	4	5	4	6	6	4		3	2	3	2	3	2	3	2	4	2	5	3
14.17	1	0	10	1	1	4	4	2	3	2	3	4	3	2	2	3	4	2	1	3	2	2	4	4	3	4	3	3	4	4	4	4	3	3	4	4	3	3	3	3	2	3	3	3	2	3	3	4	3
14.17	1	0	11	1	1	5	2	4	2	5	1	2	5	4	3	4	4	2	2	5	4	3	4	5	1	4	2	1	1	2	6	5	5	6	2	2	3	3	5	3	3	3	3	2	1	4	3	2	1
14.17	1	1	9	1	1	3	3	4	4	3	4	4	5	3	3	4	3	3	2	4	4	3	4	4	3	3	3	4	4	4	4	4	4	4	4	4	4	3	3	3	3	3	4	3	3	3	2	2	3
14.17	1	0	4	2	1	4	4	5	4	4	4	4	4	5	5	4	3	2	1	3	4	3	4	5	5	5	5	3	4	4	4	5	4	4	5	6	2	4	4	1	2	2	2	2	2	2	1	3	2
14.17	1	1	3	1	1	5	4	3	5	3	5	5	5	3	4	1	4	1	2	3	4	3	6	6	6	6	6	5	6	6	3	2	6	6	6	4	3	1	1	3	1	4	3	2	1	3	2	2	3
14.17	1	0		3	3	4	4	3	4	3	4	2	5	4	4	5	3	2	2	5	5	5	5	5	5	4	4	4	5	5	4	4	5	5	5	5	5	2	4	2	2	2	2	2	2	2	2		4
14.17	1	0	4	2	2	4	4	5	4	3	4	4	4	5	5	4	3	2	3	3	4	3	5	4	3	4	4	4	4	5	6	5	4	2	6	5	5	3	4	2	1	3	3	3	1	3	2	4	3
14.17	1	0	6	1	1	4	5	4	5	4	4	3	5	5	5	4	3	1		2	1	1	2	1	1	2	4	2	3	3	5	5	2	2	6	6	1	5	4	1	1	5	2	5	1	3	3	5	3
14.17	1	1		1	1	4	3	4	4	3	3	5	4	4	4	3	3	2	3	4	3	3	1	5	5	1	5	5	6	4	5	6	5	4	6	6	6	3	4	2	4	1	3	3	4	1	3	3	4
14.17	1	1	1	1	1	3	3	5	3	2	4	4	5	2	3	4	3	3	3	4	4	2	3	6	3	4	4	4	6	4	2	5	6	6	2	1	5	2	4	2	2	2	2	3	4	3	4	3	2
14.2533	1	0	10	1	1	2	3	2	3	2	3	1	5	2	2	4	4	1	1	4	2	2	4	4	4	4	5	4	5	3	3	4	4	1	5	2	4	5	3	5	5	2	3	4	1	3	4	5	2
14.2533	1	0	9	1	2	4	2	3	4	2	2	3	5	4	4	5	4	2	2	4	4	4	2	2	3	4	2	4	3	4	3	4	3	3	3	3	3	2	4	4	3	2	2	2	1	2	3	2	2
14.2533	1	0	2	2	2	4	2	2	4	2	3	2	4	2	2	4	3	2	1	5	4	3	5	3	4	4	3	3	3	3	3	3	3	6	5	5	4	2	5	2	1	3	3	2	1	3	4	4	3
14.2533	1	1	5	1	1	4	5	3	5	4	3	4	4	5	5	5	5	2	5	5	3	4	2	5	3	2	4	4	5	4	4	5	4	2	6	5	6	4	4	2	1	3	2	4	1	3	2	1	3
14.2533	1	0	7	1	1	3	2	2	5	3	5	2	4	3	3	4	1	2	2	4	2	2	4	4	5	5		4	4	4	4	3	3	4	5	4	4	2	3	4	2	3	3	3	2	4	2	3	2
14.2533	1	1	3	1	1	4	4	4	5	2	2	4	5	1	2	2	2	2	1	1	2	1	5	6	4	5	6	3	5	6	6	6	5	2	6	6	5	3	3	4	2	2	4	2	4	4	4	4	4
14.2533	1	1	1	1	1	4	4	4	4	4	4	4	4	4	4	4	4	4	3	4	4	4	5	6	5	6	5	5	5	5	6	2	5	5	6	6	5	3	3	3	3	3	3	2	3	3	3	2	3
14.2533	1	0	9	2	2	5	3	4	5	3	5	4	5	5	4	4	3	3	4	5	4	4	4	4	5	2	2	4	5	4	4	4	5	2	5	2	2	3	3	3	3	2	3	3	3	4	3	2	4
14.2533	1	1	8	2	1	4	5	4	5	2	3	5	4	4	2	5	2	2	1	4	2	4	1	6	6	2	6	6	6	6	2	3	6	6	6	6	6	3	5	4	3	2	5	2	5	2	3	4	5
14.3367	1	1	9	1	1	1	1	5	5	5	3	4	5	5	5	5	3	2	3	4	2	1	6	3	6	4	6	4	6	1	1	6	5	1	6	6	4	5	3	1	1	3	1	3	1	2	1	1	3
14.3367	1	0	8	2	2	3	2	2	3	3	5	4	4	3	4	3	3	2	4	5	5	5	6	6	4	5	5	4	6	4	6	1	6	5	6	6	5	3	2	1	1	3	3	3	1	4	3	3	2
14.3367	1	1	9	3	1	3	4	5	5	4	4	5	5	5	3	3	3	1	1	5	5	4	2	3	5	6	2	5	5	5	6	4	4	6	6	6	5	3	4	2	2	3	4	3	2	3	2	5	5
14.3367	1	0	10	1	1	4	4	4	4	5	2	4	5	5	5	5	4	4	3	4	4	2	3	6	6	4	6	5	5	4	6	6	6	4	6	6	6	1	1	2	5	5	5	2	1	3	1	5	5
14.3367	1	0	11	1	1	3	4	5	5	4	4	4	4	5	5	5	4	3	3	5	3	4	6	6	2	6	6	6	6	6	6	3	6	6	6	6	6	1	4	1	1	1	1	1	1	1	1	5	1
14.3367	1	0	6	1	1	4	4	4	4	3	4	4	4	4	4	4	4	2	2	5	4	3	4	5	5	6	4	5	4	4	3	3	5	4	2	3	6	2	3	2	2	1	5	1	2	2	2	3	2
14.3367	1	0	13	2	1	4	4	5	4	5	4	4	5	5	5	3	1	2	3	4	5	2	5	5	3	5	3	3	4	6	6	6	6	6	6	6	6	2	1	2	1	1	3	1	4	2	1	5	1
14.3367	1	1	1	1	1	4	4	4	3	4	3	4	5	4	4	4	3	2	2	2	3	3	4	4	6	5	3	5	6	5	2	5	4	5	6	5	5	3	4	3	4	2	4	2	4	3	3	4	4
14.42	1	1	6	1	1	5	3	3	4	3	4	4	3	4	4	4	3	3	4	4	4	3	4	6	5	4	5	5	6	4	6	3	6	5	6	5	6	3	3	3	2	3	3	3	2	3	2	3	2
14.42	1	1	3	2		3	3	2	4	3	4	3	4	3	3	5	5	2	1	3	4	5	4	2	1	2	4	4	3	1	5	3	5	3	5	5	3	2	3	4	4	2	5	1	5	3	4	3	2
14.42	1	0	13	2	1	4	3	3	4	2	3	2	4	4	4	4	4	2	2	3	2	2	3	4	3	3	3	5	4	4	5	3	4	5	4	4	3	2	5	2	1	1	2	3	1	3	5	5	2
14.42	1	1	9	1	1	5	4	4	4	3	5	5	5	3	4	4	3	1	2	4	3	2	6	4	3	6	6	6	4	6	4	3	5	5	4	1	5	3	5	1	1	1	1	2	1	2	1	5	1
14.42	1	0	5	1	1	4	3	4	4	4	3	3	4	3	3	3	4	2	2	3	2	2	3	3	4	3	4	4	5	4	4	5	4	5	4	4	4	4	2	3	2	2	3	2	4	3	2	4	4
14.42	1	0	9	2	1	3	3	4	4	2	3	2			4	4	2	1	2	2	4	2	4	4	4	4	3	4	4	5	4	3	4	6	5	5	5	3	3	3	2	2	2	3	2	3	2	5	3
14.42	1	0	10	1	1	4	4	2	5	1	5	4	5	2	2	5	3	2	2	5	5	4	5	4	5	5	5	5	5	5	6	3	5	6	5	6	5	4	2	5	4	2	4	3	4	2	1	4	5
14.5033	1	0	13	1	1	4	3	1	2	2	5	4	5	2	2	2	1	1	1	2	1	1	5	3	6	6	3	6	5	2	5	3	6	2	5	5	4	4	4	2	1	2	1	4	1	1	2	5	2
14.5033	1	1	1	1	1	3	4	4	5	3	2	4	4	4	4	2	3	2	3	2	2	2	4	5	3	2	3	4	6	4	4	5	3	4	6	5	4	3	4	3	2	2	3	2	3	3	2	2	4
14.5033	1	0	4	2	1	3	3	3	3	4	5	5	3	5	5	3	3	3	3	3	2	2	5	2	1	1	4	1	1	4	5	6	1	2	6	6	6	4	5	4	3	3	3	3	5	3	5	5	1
14.5033	1	0	8	1	1	2	3	4	3	3	4	5	5	5	5	4	3	4	4	4	4	3	5	5	5	5	4	5	5	4	6	2	5	4	6	6	5	2	2	2	2	3	2	2	1	2	1	3	1
14.5033	1	0	8	1	1	4	4	4	3	3	4	3	4	4	4	3	4	2	2	2	2	2	6	5	4	6	3	5	5	4		3	4	5	4	4	5	3	3	3	3	2	2	2	2	2	3	1	3
14.5033	1	1	7	1	1	4	4	5	4	3	4	4	4	4	4	4	4	2	4	5	2	2	4	6	5	4	5	5	5	6	5	3	5	4	6	6	5	3	4	3	2	3	4	3	2	3	3	4	4
14.5033	1	1	4	2	1	3	4	5	4	3	4	4	5	3	2	2	2	2	1	2	2	4	6	6	5	4	1	6	6	3	4	5	6	6	6	6	5	4	5	2	4	4	4	3	4	4	5	5	4
14.5867	1	1		3	2	5	5	4	5	4	5	5	5	4	5	4	4	1	1	2	1	2	6	6	6	5	6	6	6	6	5	5	6	6	5	5	6	3	5	3	3	3	3	3	1	3	3	1	5
14.5867	1	0		2	1	5	4	4	5	5	5	4	5	5	5	4	4	1	4	3	4	3	2	5	4	5	6	6	6	6	6	5	6	5	6	6	5	2	2	2	2		2	1	2	3	2	4	2
14.5867	1	0	2	3	2	4	4	3	4	2	4	3	4	3	5	4	4	1	1	4	2	3	6	6	6	6	6	6	6	6	6	4	6	6	6	6	6	1	1	1	1	1	1	1	1	2	1	5	1
14.5867	1	0	2	3	2	5	4	4	5	4	5	5	5	4	5	5	1	2	1	5	5	5	5	6	4	4	6	5	5	6	6	5	6	6	6	6	6	1	3	1	1	1	1	1	1	1	1	1	1
14.5867	1	0	4	2	1	3	5	3	3	3	3	3	5	3	3	4	2	2	2		3	3	4	5	5	5	5	6	6	6	6	6	6	6	6	6	6	2	4	5	4	1	1	1	1	1	5	5	1
14.5867	1	1	5	1	1	3	3	4	3	2	3	2	4	4	5	4	1	2	1	2	2	2	3	5	5	3	5	5	5	5	4	4	5	4	4	4	4	2	3	2	2	3	3	3	3	3	2	2	3
14.5867	1	1	1	1	1	2	3	4	4	3	3	4	4	4	3	3	3	2	3	3	3	3	4	4	2	2	2	5	4	2	5	3	4	6	5	5	5	3	4	2	2	4	2	2	4	4	3	3	4
14.67	1	0	2	1	1	5	5		1	4	4	2	5	5	4	4	2	1	2	4	2	3	4	6	4	5	3	4	4	4	6	2	4	4	5	5	4	3	3	2	3	2	2	3	1	3	3	4	2
14.67	1	1	2	2	2	4	3	5	4	3	4	4	4	5	5	4	1	1	1	3	4	3	6	6	5	6	3	6	6	5	6	6	6	5	6	6	5	3	5	1	2	4	1	1	1	3	3	5	1
14.67	1	0	13	1	1	1	1	5	1	5	1	4	5	1	5	5	5	1	1	5	2	4	6	6	6	1	6	6	6	6	6	6	6	6	6	6	6	1	1	1	1	1	1	1	1	2	1	5	1
14.67	1	1	1	1		4	4	5	4	3	4	4	5	5	5	5	5	3	2	3	3	4	6	5	5	6	2	5	5	1	3	3	3	3	1	3	4	3	1	4	3	2	4	2	3	3	3	4	4
14.67	1	0	10	1	1	3	5	3	3	2	3	3	4	3	3	3	3	2	2	3	3	2	6	1	2	6	2	3	3	4	2	2	3	4	2	3	3	4	1	3	3	4	4	3	3	3	3	5	3
14.67	1	1	3	1	1	3	4	4	5	3	2	4	4	4	4	4	3	4	3	4	2	2	3	5	4	5	5	5	4	5	3	3	5	5	3	3	5	3	3	4	4	3	4	3	4	4	3	4	3
14.7533	1	1	3	1	1	4	3	5	3	2	4	3	3	5	4	5	3	2	3	5	4	3	4	6	5	4	4	6	5	5	6	4	6	1	6	5	5	2	2	3	2	1	2	1	2	2	1	3	4
14.7533	1	1	2	1	1	4	3	5	4	5	3	5	5	5	5	5	5	1	5	5	5	3	5	5	5	5	5	5	5	5	6	2	5	5	6	6	5	4	2	3	3	3	3	3	1	3	5	5	1
14.7533	1	1	2	1	1	5	5	5	5	1	3	5	5	5	5	5	5	1	1	3	1	3	1	6	6	1	6	4	2	6	6	6	6	3	6	6	5	4	5	2	1	3	1	3	2	3	3	5	1
14.7533	1	0	6	1	2	4	4	5	3	5	5	4	5	5	5	5	5	1	1	4	3	4	6	6	4	3	5	6	6	5	6	6	6	6	6	6	5	1	1	3	1	1	1	2	1	2	1	5	4
14.7533	1	1	3	1	2	4	4	3	4	3	3	2	2	4	3	4	2	2	3	4	4	3	5	6	5	5	4	6	5	5	6	6	5	5	6	6	6	3	4	2	4	2	2	2	4	3	4	4	3
14.7533	1	0		2	2	3	4	3	4	2	5	5	4	5	5	5	5	5	5	5	4	3	4	6	1	4	1	5	4	6	6	6	6	6	6	6	6	1	4	1	5	1	4	1	4	2	4	5	4
14.8367	1	1	7	1	1	4	4	3	5	1	5	4	5	5	2	5	5	1	1	5	4	4	5	6	6	6	6	6	6	6	1	1	6	6	1	1	6	2	1	1	1	2	1	1	1	3	1	4	1
14.8367	1	1	1	1	1	4	4	5	5	3	3	4	5	5	5	4	3	2	3	3	4	2	4	6	6	5	5	4	4	5	6	2	4	6	6	6	4	2	5	3	1	1	2	2	1	2	1	1	2
14.8367	1	1	3	1	1	3	5	5	3	5	3	3	3	5	5	4	3	1	1	3	5	3	6	5	5	6	6	6	6	6	6	6	6	6	6	3	3	5	3	1	1	3	3	1	2	3	1	5	4
14.8367	1	0	9	1	1	4	5	1	3	1	3	5		2	4	5	5	4	5	4	4	3	6	6	6	5	6	6	6	6	6	6	6	6	6	6	6	1	5	4	3	1	4	1	1	2	4	1	1
14.8367	1	0	4	1	2	3	3	4	4	3	3	4	4	4	4	4	3	2	3	2		2	3	4	4	4	4	3	4	4	4	4	4	4	4	4	4	3	3	1	1	3	3	3	2	3	2	4	3
14.92	1	0	9	1	1	2	4	2	4	3	3	3	3	3	3	4	3	4	3	4	3	4	2	4	2	3	2	5	5	4	5		4	3	5	3	4	2	2	2	1	3	2	3	1	4	1	3	3
14.92	1	0	12	1	1	3	2	2	4	2	3	2	4	4	4	4	2	1	1	5	4	3	4	4	4	4	3	3	4	3	4	4	4	4	4	5	4	3	4	3	4	1	3		2	2	2	3	3
14.92	1	0	8	1	1	4	5	5	5	4	4	5	4	5	5	4	4	1	1	5	4	3	6	6	5	6	5	5	6	6	6	5	6	6	6	6	5	2	1	2	2	1	2	2	1	1	1	2	2
14.92	1	1	3	1	1	3	3	4	3	2	3	2	4	3	3	4	3	2	1	3	2	3	2	4	5	1	3	1	1	1	6	2	3	6	4	5	5	3	3	2	1	2	3	3	2	2	3	3	2
14.92	1	1	2	1	1	3	3	3	4	2	3	4	4	3	3	3	3	2	1	1	1	1	5	6	5	6	4	6	6	5	6	6	6	5	6	6	6	5	3	3	2	1	3	3	4	4	2	5	1
14.92	1	1	3	1	1	4	3	4	4	4	4	4	4	4	4	4	2	1	1	4	3	3	6	6	6	6	6	6	6	4	6	6	6	6	6	6	6	3	5	2	4	2	3	2	1	2	1	4	4
15.0033	1	0	14	2	1	3	2	4	5	1		2	5	3	2	5	5	4	1	5	5	2	2	6	5	6	5	6	5	3	2	1	6	1	3	3	2	1	1	1	1	1	1	1	1	3	1	5	1
15.0033	1	0	8	3	2	4	3	2	3	2	3	4	5	2	2	1	1	1	1	4	4	3	3	2	3	2	2	2	3	4	4	4	4	2	4	4	2	2		5	1	2	1	2	1	3	5	5	1
15.0033	1	0	2	3	3	4	3	4	5	4	4	3	5	4	5	3	1	1	3	3	1	4	4	5	3	3	4	2	3	4	6	3	4	4	5	4	4	1	5	2	1	1	2		1	3	2	2	1
15.0033	1	1	2	1	2	5	4	4	4	3	4	4	4	4	5	4	2	2	2	4	3	4	6	4	4	4	4	5	5	6	6	6	4	6	6	6	4	1	3	2	1	2	2	1	1	1	2	2	2
15.0033	1	0	3	2	2	5	5	5	5	5	5	5	5	5	5	5	2	3	4	5	4	4	5	6	4	5	5	6	6	6	6	6	5	6	6	6	6	1	3	1	1	1	2	1	3	1	2	4	1
15.0033	1	1	1	1	1	3	3	3	3	3	3	4	4	4	3	3	4	2	2	3	3	3	5	5	5	5	5	5	5	4	2	6	4	6	6	6	4	3	3	2	2	3	3	3	3	3	2	2	2
15.0033	1	1	3	1	1	4	4	4	4	4	3	4	3	4	5	4	3	2	2	3	3	3	6	5	3	4	6	5	3	6	5	5	5	4	5	5	3	3	4	3	2	3	2	3	2	2	2	4	3
15.0033	1	1	7	1	1	5	3	5	3	2	3	4	4	5	5	4	2	3	3	4	4	3	6	6	3	4	2	6	6	6	6	2	6	6	6	6	5	2	4	2	2	3	3	3	2	3	2	2	2
15.0033	1	1	2	1	1	5	4	4	4	2	4	4	5	5	5	3	3	2	2	3	4	3	6	4	3	4	3	2	4	5	6	3	4	3	6	6	4	5	1	5	3	5	5	3	5	4	1	5	5
15.0033	1	1	7	1	1	3	4	5	4	4	5	4	5	2	2	1	1	1	1	1	1	1	6	6	6	5	6	5	5	4	6	6	5	4	6	6	4	5	5	2	4	5	1	5	1	5	4	5	5
15.0867	1	0	8	1	1	4	4	5	5	1	4	3	5	5	5	4	3	2	1	4	4	4	5	6	6	6		2	4	5	6	4	4	4	6	3		2	4	3	1	3	2	2	1	2	3	4	3
15.0867	1	1	9	1	1	4	3	4	3	2	3	4	4	3	4	4	4	2	4	3	4	4	5	6	4	2	4	5	6	3	6	4	5	6	6	6	6	2	3	2	3	3	2	2	2	2	1	4	3
15.0867	1	1	3	1	1	5	2	3	4	4	4	2	4	4	4	2	3	4	3	2	2	4	2	5	4	2	4	4	2	3	6	4	6	4	6	1	4	3	5	3	4	4	2	2	1	4	2	4	2
15.0867	1	1	7	1	1	3	4	3	5	3	3	2	5	3	3	4	1	1	1	4	4	4	6	3	6	6	4	4	4	5	6	6	6	3	3	4	4	3	5	3	4	5	1	4	3	3	2	1	1
15.0867	1	0	11	2	1	4	2	2	2	2	2	3	4	4	2	4	2	2	1	4	4	3	5	3	3	4	3	3	3	3	4	3	3	4	3	3	4	3	4	3	3	3	3	3	3	3	3	4	3
15.17	1	0	7	1	1	1	1	4	5	5	3	5	2	4	3	4	2	2	2	5	2	2	4	3	3	4	1	3	1	3	5	1	4	6	6	1	3	1	4	3	1	2	2	3	1	5	4	5	3
15.17	1	1	9	1	1	4	3	3	4	3	3	4	5	3	3	4	5	2	3	3	4	4	5	6	6	5	6	6	6	5	6	1	6	6	6	3	6	2	5	3	1	1	3	3	3	3	4	3	4
15.17	1	1	5	1	1	5	2	5	2	5	4	1	5	5	5	5	5	1	1	3	3	3	3	6	3	5	6	6	6	6	6	4	6	6	6	6	6	5	5	2	5	3	5	3	1	1	1	5	5
15.2533	1	0	7	1	1	3	3	4	4	3	4	4	3	5	5	4	3	4	4	4	4	3	3	4	3	3	3	4	4	4	4	4	3	4	5	4	4	3	4	2	2	3	2	3	2	3	2	5	2
15.2533	1	1	1	2	2	4	1	5	5	3	3	5	5	5	3	5	5	1	5	5	5	1	1	6	4	6	6	6	6	6	1	3	4	4	3	6	6	5	5	1	1	1	1	3	1	3	1	1	1
15.2533	1	1	5	1	1	4	4	5	5	3	3	3	4	5	5	4	2	3	5	5	2	3	5	4	5	4	5	6	6	4	2	2	6	6	4	4	5	3	3	4	1	1	3	1	1	3	3	3	4
15.2533	1	1	2	1	1	3	4	4	3	2	5	4	5	4	3	4	4	1	2	5	3	4	6	6	3	5	4	2	6	4	6	2	6	6	5	5	6	1	5	3	3	3	2	3	2	4	1	5	4
15.2533	1	0	2	2	2	4	4	5	4	3	4	3	4	4	4	4	3	2	2	4	4	3	5	5	5	5	5	5	6	5	6	6	6	6	6	6	5	1	1	1	1	1	1	1	1	2	1	5	1
15.2533	1	0	1	1	1	4	3	4	4	3	3	3	3	3	3	4	4	1	2	5	5	5	3	3	3	4	4	4	4	4	3	3	4	4	3	3	4	3	3	3	2	2	3	2	3	3	2	2	3
15.2533	1	0	11	1	1	2	3	1	3	2	5	4	5	1	1	3	4	1	2	3	2	2	3	4	3	4	3	4	3	4	4	5	3	3	3	4	3	3	4	3	4	3	3	2	2	3	3	4	3
15.2533	1	0	8	2	1	5	3	1	4	1	3	3	5	1	1	4	4	2	1	3	2	2	4	4	4	4	5	6	5	4	6	3	5	3	3	2	2	3	2	3	3	3	3	3	3	3	3	5	5
15.3367	1	0	1	1	1	3	4	2	5	1	2	3	5	1	1	4	4	1	2	5	4	4	6	6	5	6	4	4	5	2	3	2	5	6	2	1	5	3	5	1	1	3	2	3	1	5	1	5	3
15.3367	1	1	10	1	1	4	3	5	5	2	5	5	5	5	5	5	5	5	5	5	4	3	3	6	3	1	6	3	3	4	6	3	6	6	6	5	6	3	1	1	1	3	3	3	1	3	1	1	3
15.42	1	1	6	2	1	4	4	3	4	3	4	4	5	3	5	4	4	2	1	4	3	3	5	6	5	6	4	6	6	6	5	5	5	5	6	6	4	4	5	3	3	4	3	1	1	3	2	5	2
15.42	1	1	4	1	1	3	3	4	4	3	4	4	2	4	5	2	2	2	1	2	1	1	6	4	2	5	2	3	1	6	6	3	3	6	5	6	2	2	4	1	4	2	2	2	2	3	3	5	4
15.42	1	0	13	1	1	5	5	4	5	5	5	5	5	5	5	3	4	1	2	3	2	3	6	6	6	6	6	5	6	6	4	5	5	3	5	6	5	2	4	4	5	1	3	1	5	3	3	5	3
15.5033	1	1	2	1	1	4	3	5	4	4	4	4	4	4	5	4	2	2	2	2	1	3	4	1	1	1	1	1	2	1	4	1	1	1	3	5	3	3	1	2	1	2	2	3	2	2	2	5	3
15.5033	1	1	4	1	1	4	3	1	5	4	3	4	4	4	4	4	1	5	5	4	3	4	3	4	4	3	4	5	5	5	6	5	5	6	6	6	6	2	5	4	2	4	2	3	1	3	2	5	4
15.5033	1	1	3	1	1	4	3	4	4	3	3	4	2	2	2	4	3	4	4	4	4	4	2	6	6	4	6	6	6	3	6	3	6	5	6	1	6	3	2	3	3	4	2	2	4	2	3	4	2
15.5867	1	1	3	1	1	5	5	5	5	5	5	5	5	5	5	4	1	1	1	5	5	5	5	6	6	5	6	4	6	6	6	3	6	6	6	6	5	3	1	1	1	1	2	1	1	1	1	1	1
15.5867	1	0	5		1	5	5	5	5	5	5	5	5	5	5	5	4	5	5	5	5	5	4	6	6	1	6	6	6	6	6	6	6	6	6	6	6	1	1	1	1	1	1	1	1	1	1	1	1
15.67	1	0	9	3	2	5	3	2	3	2		5	1	5	5	4	1	1	1	4	4	3	6	3	3	4	1	1	1	4	3	3	1	4	4	3		3	4	4	3	3	3	3	1		3	1	3
15.67	1	0	5	2	2	5	4	5	4	4	4	4	2	3	5	5	5	5	5	5	5	3	6	6	5	6	1	6	6	6	6	6	6	6	6	6	6	1	2	1	1	5	1	2	4	2	1	5	2
15.67	1	1	2	1	1	3	3	4	4	1	5	4	3	2	4	4	3	1	1	4	2	3	6	6	4	2	4	6	5	4	6	3	4	4	5	3	4	3	3	4	3	4	2	3	4	4	3	3	2
15.67	1	0	6	1	1	2	3	4	5	1	4	3	4	4	5	4	2	3	3	3	4	3	4	6	6	4	6	6	6	5	4	4	6	6	4	4	6	2	4	2	2	2	2	2	2	3	4	4	4
15.67	1	1	5	1	1	2	2	4	2	4	3	4	3	4	4	4	1	1	1	2	2	2	2	4	4	2	4	5	4	4	4	5	2	3	2	2	3	2	2	4	4	3	4	3	4	2	3	4	4
15.8367	1	0	5	1	1	3	3	3	3	3	3	3	3	3	3	4	4	2	2	3	4	3	1	1	1	3	3	3	3	4	3	3	3	3	3	4	3	3	2	2	1	3	2	3	2	3	2	1	1
16.17	1	0	2	1	1	4	3	5	3	4	4	4	4	4	3	3	4	2	2	3	2	2	6	5	4	5	3	4	3	4	4	3	3	4	4	4	3	3	2	2	2	3	2	3	3	4	2	4	2
16.2533	1	0	10	2	2	4	4	5	4	3	4	4	4	4	5	4	3	3	3	4	4	3	5	5	5	5	5	6	5	6	5	4	5	5	5	5	5	1	4	1	1	2	2	2	1	2	3	2	1
16.2533	1	0	12	1	1	5	5	5	5	4	5	5	5	5	5	5	4	1	1	4	3	3	6	5	4	5	5	5	5	6	5	5	5	5	5	6	6	2	5	1	1	1	4			2	2	5	4
16.2533	1	0	2	1	1	3	4	4	4	4	3	3	4	4	4	3	2	2	3	2	2	2		4			4	2	2	4	3	3	2	3	5		3	3	3	3	3	3	3	3	3	3	3	3	3
16.2533	1	0	9	1	2	4	3	1	5	2	5	4	5	2	4	4	3	1	2	2	1	2	4	5	6	6	6	4	4	5	5	2	4	4	2	2	5	3	3	3	4	2	4	2	4	3	3	5	4
16.3367	1	0	6	1	1	3	4	3	4	2	3	4	2	5	5	4	3	2	2	3	2	3	4	5	4	5	3	4	4	4	5	4	4	6	5	5	5	3	5	4	3	3	3	3	2	3	2	3	3
16.67	1	0	9	2	1	3	3	3	4	3	3	3	4	3	3	3	3	2	2	3	4	3		4	4	3	4	4	4	4	4	3	4	4	3	3	4	3	2	2	2	3	4	2	3	4	3	2	2
note: The columns refer to the following data points: columns SE1–SE10 represent the 10 Self-Esteem items, columns LS1–LS7 represent the 7 Life Satisfaction items, columns GIAB1–GIAB7 represent the 7 Group identity affirmation and belongin items, columns CSE1–CSE8 represent the 8 Collective Self-Esteem items, and columns PD1–PD20 represent the 20 perceived discrimination items. The rows represent…
[truncated: 13 more columns]
